# Supplementary material for: Rotating neurons for all-analog implementation of cyclic reservoir computing
Source: Nat Commun. 2022 Mar 23;13:1549. doi: 10.1038/s41467-022-29260-1 (PMC8943160; doi:10.1038/s41467-022-29260-1)
Supplement: Supplementary file 6 — Source Data [file 41467_2022_29260_MOESM6_ESM.zip]

Archive with 5 entries (5 files):
- Source file of Fig1c/Connector.SLDPRT
- Source file of Fig1c/input.SLDPRT
- Source file of Fig1c/output.SLDPRT
- Source file of Fig1c/Part1.SLDPRT
- Source file of Fig1c/RNR.SLDASM
