# Supplementary material for: Rotating neurons for all-analog implementation of cyclic reservoir computing
Source: Nat Commun. 2022 Mar 23;13:1549. doi: 10.1038/s41467-022-29260-1 (PMC8943160; doi:10.1038/s41467-022-29260-1)
Supplement: Supplementary file 7 — Source data for figures [file 41467_2022_29260_MOESM7_ESM.zip]

Archive with 4 entries (4 files):
- Figure 2.xlsx
- Figure 3.xlsx
- Figure 4.xlsx
- Figure 5.xlsx
