# Supplementary material for: Rotating neurons for all-analog implementation of cyclic reservoir computing
Source: Nat Commun. 2022 Mar 23;13:1549. doi: 10.1038/s41467-022-29260-1 (PMC8943160; doi:10.1038/s41467-022-29260-1)
Supplement: Supplementary file 7 — Source data for figures [file 41467_2022_29260_MOESM7_ESM.zip › Figure 2.xlsx]

## Sheet: Fig.2d
Time (s)	Input (V)	Output (V)
0.01	2.96001	1.59375
0.02	2.96001	1.59375
0.03	2.96001	1.59375
0.04	2.96001	1.59375
0.05	2.96001	1.59375
0.06	2.96001	1.59375
0.07	2.96001	1.59375
0.08	2.96001	1.59375
0.09	2.96001	1.59375
0.1	2.96001	1.59375
0.11	2.96001	1.59375
0.12	2.96001	1.59375
0.13	2.96001	1.59375
0.14	2.96001	1.59375
0.15	2.96001	1.59375
0.16	2.96001	1.59375
0.17	2.96001	1.59375
0.18	2.96001	1.59375
0.19	2.96001	1.59375
0.2	2.96001	1.59375
0.21	2.96001	1.59375
0.22	2.96001	1.59375
0.23	2.96001	1.59375
0.24	2.96001	1.59375
0.25	2.96001	1.59375
0.26	2.96001	1.59375
0.27	2.96001	1.59375
0.28	2.96001	1.59375
0.29	2.96001	1.59375
0.3	2.96001	1.59375
0.31	2.96001	1.59375
0.32	2.96001	1.59375
0.33	2.96001	1.59375
0.34	2.96001	1.59375
0.35	2.96001	1.59375
0.36	2.96001	1.59375
0.37	2.96001	1.59375
0.38	2.96001	1.59375
0.39	2.96001	1.59375
0.4	2.96001	1.59375
0.41	2.96001	1.59375
0.42	2.96001	1.59375
0.43	2.96001	1.59375
0.44	2.96001	1.59375
0.45	2.96001	1.59375
0.46	2.96001	1.59375
0.47	2.96001	1.59375
0.48	2.96001	1.59375
0.49	2.96001	1.59375
0.5	2.96001	1.59375
0.51	2.96001	1.59375
0.52	2.96001	1.59375
0.53	2.96001	1.59375
0.54	2.96001	1.59375
0.55	2.96001	1.59375
0.56	2.96001	1.59375
0.57	2.96001	1.59375
0.58	2.96001	1.59375
0.59	2.96001	1.59375
0.6	2.96001	1.59375
0.61	2.96001	1.59375
0.62	2.96001	1.59375
0.63	2.96001	1.59375
0.64	2.96001	1.59375
0.65	2.96001	1.59375
0.66	2.96001	1.59375
0.67	2.96001	1.59375
0.68	2.96001	1.59375
0.69	2.96001	1.59375
0.7	2.96001	1.59375
0.71	2.96001	1.59375
0.72	2.96001	1.59375
0.73	2.96001	1.59375
0.74	2.96001	1.59375
0.75	2.96001	1.59375
0.76	2.96001	1.59375
0.77	2.96001	1.59375
0.78	2.96001	1.59375
0.79	2.96001	1.59375
0.8	2.96001	1.59375
0.81	2.96001	1.59375
0.82	2.96001	1.59375
0.83	2.96001	1.59375
0.84	2.96001	1.59375
0.85	2.96001	1.59375
0.86	2.96001	1.59375
0.87	2.96001	1.59375
0.88	2.96001	1.59375
0.89	2.96001	1.59375
0.9	2.96001	1.59375
0.91	2.96001	1.59375
0.92	2.96001	1.59375
0.93	2.96001	1.59375
0.94	2.96001	1.59375
0.95	2.96001	1.59375
0.96	2.96001	1.59375
0.97	2.96001	1.59375
0.98	2.96001	1.59375
0.99	2.96001	1.59375
1	2.96001	1.59375
1.01	2.96001	1.59375
1.02	2.96001	1.59375
1.03	2.96001	1.59375
1.04	2.96001	1.59375
1.05	2.96001	1.59375
1.06	2.96001	1.59375
1.07	2.96001	1.59375
1.08	2.96001	1.59375
1.09	2.96001	1.59375
1.1	2.96001	1.59375
1.11	2.96001	1.59375
1.12	2.96001	1.59375
1.13	2.96001	1.59375
1.14	2.96001	1.59375
1.15	2.96001	1.59375
1.16	2.96001	1.59375
1.17	2.96001	1.59375
1.18	2.96001	1.59375
1.19	2.96001	1.59375
1.2	2.96001	1.59375
1.21	2.96001	1.59375
1.22	2.96001	1.59375
1.23	2.96001	1.59375
1.24	2.96001	1.59375
1.25	2.96001	1.59375
1.26	2.96001	1.59375
1.27	2.96001	1.59375
1.28	2.96001	1.59375
1.29	2.96001	1.59375
1.3	2.96001	1.59375
1.31	2.96001	1.59375
1.32	2.96001	1.59375
1.33	2.96001	1.59375
1.34	2.96001	1.59375
1.35	2.96001	1.59375
1.36	-0.34863	1.59375
1.37	-0.36509	1.59375
1.38	-0.38156	1.59375
1.39	-0.38156	1.56083
1.4	-0.38156	1.56083
1.41	-0.38156	1.56083
1.42	-0.38156	1.51145
1.43	-0.38156	1.4456
1.44	-0.38156	1.39622
1.45	-0.38156	1.3633
1.46	-0.39802	1.33038
1.47	-0.39802	1.29746
1.48	-0.39802	1.26453
1.49	-0.39802	1.23161
1.5	-0.39802	1.21515
1.51	-0.39802	1.18223
1.52	-0.39802	1.16577
1.53	-0.39802	1.14931
1.54	-0.39802	1.13285
1.55	-0.39802	1.11639
1.56	-0.39802	1.09993
1.57	-0.39802	1.08346
1.58	-0.39802	1.067
1.59	-0.39802	1.05054
1.6	-0.39802	1.03408
1.61	-0.39802	1.01762
1.62	-0.39802	1.00116
1.63	-0.39802	0.9847
1.64	-0.39802	0.96824
1.65	-0.39802	0.95178
1.66	-0.39802	0.93532
1.67	-0.39802	0.91886
1.68	-0.39802	0.90239
1.69	-0.39802	0.90239
1.7	-0.39802	0.88593
1.71	-0.39802	0.86947
1.72	-0.39802	0.85301
1.73	-0.39802	0.83655
1.74	-0.39802	0.82009
1.75	-0.39802	0.80363
1.76	-0.39802	0.80363
1.77	-0.39802	0.78717
1.78	-0.39802	0.77071
1.79	-0.39802	0.75425
1.8	-0.39802	0.73779
1.81	-0.38156	0.73779
1.82	-0.39802	0.72132
1.83	-0.38156	0.70486
1.84	-0.38156	0.6884
1.85	-0.39802	0.67194
1.86	-0.39802	0.67194
1.87	-0.39802	0.65548
1.88	-0.39802	0.63902
1.89	-0.39802	0.63902
1.9	-0.39802	0.62256
1.91	-0.38156	0.6061
1.92	-0.39802	0.58964
1.93	-0.39802	0.58964
1.94	-0.39802	0.57318
1.95	-0.39802	0.55672
1.96	-0.39802	0.55672
1.97	-0.39802	0.54025
1.98	-0.39802	0.54025
1.99	-0.39802	0.52379
2	-0.39802	0.50733
2.01	-0.39802	0.50733
2.02	-0.39802	0.49087
2.03	-0.39802	0.49087
2.04	-0.39802	0.47441
2.05	-0.39802	0.45795
2.06	-0.39802	0.45795
2.07	-0.39802	0.44149
2.08	-0.39802	0.44149
2.09	-0.39802	0.42503
2.1	-0.39802	0.42503
2.11	-0.39802	0.40857
2.12	-0.39802	0.40857
2.13	-0.39802	0.39211
2.14	-0.39802	0.39211
2.15	-0.39802	0.37565
2.16	-0.39802	0.37565
2.17	-0.39802	0.35918
2.18	-0.39802	0.35918
2.19	-0.39802	0.35918
2.2	-0.39802	0.34272
2.21	-0.39802	0.34272
2.22	-0.39802	0.32626
2.23	-0.39802	0.32626
2.24	-0.39802	0.3098
2.25	-0.39802	0.3098
2.26	-0.39802	0.3098
2.27	-0.39802	0.29334
2.28	-0.39802	0.29334
2.29	-0.39802	0.27688
2.3	-0.39802	0.27688
2.31	-0.39802	0.27688
2.32	-0.39802	0.26042
2.33	-0.39802	0.26042
2.34	-0.39802	0.26042
2.35	-0.39802	0.24396
2.36	-0.39802	0.24396
2.37	-0.39802	0.24396
2.38	-0.39802	0.2275
2.39	-0.39802	0.2275
2.4	-0.39802	0.2275
2.41	-0.39802	0.21104
2.42	-0.39802	0.21104
2.43	-0.39802	0.21104
2.44	-0.39802	0.19458
2.45	-0.39802	0.19458
2.46	-0.39802	0.19458
2.47	-0.39802	0.17811
2.48	-0.39802	0.17811
2.49	-0.39802	0.17811
2.5	-0.39802	0.17811
2.51	-0.39802	0.16165
2.52	-0.39802	0.16165
2.53	-0.39802	0.16165
2.54	-0.39802	0.14519
2.55	-0.39802	0.14519
2.56	-0.39802	0.14519
2.57	-0.39802	0.14519
2.58	-0.39802	0.12873
2.59	-0.39802	0.12873
2.6	-0.39802	0.12873
2.61	-0.39802	0.11227
2.62	-0.39802	0.11227
2.63	-0.39802	0.11227
2.64	-0.39802	0.11227
2.65	-0.39802	0.09581
2.66	-0.39802	0.09581
2.67	-0.39802	0.09581
2.68	-0.39802	0.09581
2.69	-0.39802	0.07935
2.7	-0.39802	0.07935
2.71	-0.39802	0.07935
2.72	-0.39802	0.06289
2.73	-0.39802	0.06289
2.74	-0.39802	0.06289
2.75	-0.39802	0.06289
2.76	-0.39802	0.06289
2.77	-0.39802	0.04643
2.78	-0.39802	0.04643
2.79	-0.39802	0.04643
2.8	-0.39802	0.04643
2.81	-0.39802	0.04643
2.82	-0.39802	0.02997
2.83	-0.39802	0.02997
2.84	-0.39802	0.02997
2.85	-0.39802	0.01351
2.86	-0.39802	0.01351
2.87	-0.39802	0.01351
2.88	-0.39802	0.01351
2.89	-0.39802	0.01351
2.9	-0.39802	0.01351
2.91	-0.39802	-0.00296
2.92	-0.39802	-0.00296
2.93	-0.39802	-0.00296
2.94	-0.39802	-0.00296
2.95	-0.39802	-0.00296
2.96	-0.39802	-0.01942
2.97	-0.39802	-0.01942
2.98	-0.39802	-0.01942
2.99	-0.39802	-0.01942
3	-0.39802	-0.01942
3.01	-0.39802	-0.03588
3.02	-0.39802	-0.03588
3.03	-0.39802	-0.03588
3.04	-0.39802	-0.03588
3.05	-0.39802	-0.03588
3.06	-0.39802	-0.03588
3.07	-0.39802	-0.05234
3.08	-0.39802	-0.05234
3.09	-0.39802	-0.05234
3.1	-0.39802	-0.05234
3.11	-0.39802	-0.05234
3.12	-0.39802	-0.05234
3.13	-0.39802	-0.05234
3.14	-0.39802	-0.0688
3.15	-0.39802	-0.0688
3.16	-0.39802	-0.0688
3.17	-0.39802	-0.0688
3.18	-0.39802	-0.0688
3.19	-0.39802	-0.0688
3.2	-0.39802	-0.0688
3.21	-0.39802	-0.0688
3.22	-0.39802	-0.0688
3.23	-0.39802	-0.08526
3.24	-0.39802	-0.08526
3.25	-0.39802	-0.08526
3.26	-0.39802	-0.08526
3.27	-0.39802	-0.08526
3.28	-0.39802	-0.08526
3.29	-0.39802	-0.08526
3.3	-0.39802	-0.08526
3.31	-0.39802	-0.08526
3.32	-0.39802	-0.08526
3.33	-0.39802	-0.08526
3.34	-0.39802	-0.08526
3.35	-0.39802	-0.08526
3.36	-0.39802	-0.08526
3.37	-0.39802	-0.08526
3.38	-0.39802	-0.08526
3.39	-0.39802	-0.10172
3.4	-0.39802	-0.10172
3.41	-0.39802	-0.10172
3.42	-0.39802	-0.10172
3.43	-0.39802	-0.10172
3.44	-0.39802	-0.10172
3.45	-0.39802	-0.10172
3.46	-0.39802	-0.10172
3.47	-0.39802	-0.10172
3.48	-0.39802	-0.10172
3.49	-0.39802	-0.10172
3.5	-0.39802	-0.10172
3.51	-0.39802	-0.10172
3.52	-0.39802	-0.10172
3.53	-0.39802	-0.10172
3.54	-0.39802	-0.10172
3.55	-0.39802	-0.10172
3.56	-0.39802	-0.10172
3.57	-0.39802	-0.10172
3.58	-0.39802	-0.10172
3.59	-0.39802	-0.10172
3.6	-0.39802	-0.10172
3.61	-0.39802	-0.10172
3.62	-0.39802	-0.10172
3.63	-0.39802	-0.10172
3.64	-0.39802	-0.10172
3.65	-0.39802	-0.10172
3.66	-0.39802	-0.10172
3.67	-0.39802	-0.10172
3.68	-0.39802	-0.10172
3.69	-0.39802	-0.10172
3.7	-0.39802	-0.10172
3.71	-0.39802	-0.10172
3.72	-0.39802	-0.10172
3.73	-0.39802	-0.10172
3.74	-0.39802	-0.10172
3.75	-0.39802	-0.10172
3.76	-0.39802	-0.10172
3.77	-0.39802	-0.10172
3.78	-0.39802	-0.10172
3.79	-0.39802	-0.10172
3.8	-0.39802	-0.10172
3.81	-0.39802	-0.10172
3.82	-0.39802	-0.10172
3.83	-0.39802	-0.10172
3.84	-0.39802	-0.10172
3.85	-0.39802	-0.10172
3.86	-0.39802	-0.10172
3.87	-0.39802	-0.10172
3.88	-0.39802	-0.10172
3.89	-0.39802	-0.10172
3.9	-0.39802	-0.10172
3.91	-0.39802	-0.10172
3.92	-0.39802	-0.10172
3.93	-0.39802	-0.10172
3.94	-0.39802	-0.10172
3.95	-0.39802	-0.10172
3.96	-0.39802	-0.10172
3.97	-0.39802	-0.10172
3.98	-0.39802	-0.10172
3.99	-0.39802	-0.10172
4	-0.39802	-0.10172
4.01	-0.39802	-0.10172
4.02	-0.39802	-0.10172
4.03	-0.39802	-0.10172
4.04	-0.39802	-0.10172
4.05	-0.39802	-0.10172
4.06	-0.39802	-0.10172
4.07	-0.39802	-0.10172
4.08	-0.39802	-0.10172
4.09	-0.39802	-0.10172
4.1	-0.39802	-0.10172
4.11	-0.39802	-0.10172
4.12	-0.39802	-0.10172
4.13	-0.39802	-0.10172
4.14	-0.39802	-0.10172
4.15	-0.39802	-0.10172
4.16	-0.39802	-0.10172
4.17	-0.39802	-0.10172
4.18	-0.39802	-0.10172
4.19	-0.39802	-0.10172
4.2	-0.39802	-0.10172
4.21	-0.39802	-0.10172
4.22	-0.39802	-0.10172
4.23	-0.39802	-0.10172
4.24	-0.39802	-0.10172
4.25	-0.39802	-0.10172
4.26	-0.39802	-0.10172
4.27	-0.39802	-0.10172
4.28	-0.39802	-0.10172
4.29	-0.39802	-0.10172
4.3	-0.39802	-0.10172
4.31	-0.39802	-0.10172
4.32	-0.39802	-0.10172
4.33	-0.39802	-0.10172
4.34	-0.39802	-0.10172
4.35	-0.39802	-0.10172
4.36	-0.39802	-0.10172
4.37	-0.39802	-0.10172
4.38	-0.39802	-0.10172
4.39	-0.39802	-0.10172
4.4	-0.39802	-0.10172
4.41	-0.39802	-0.10172
4.42	-0.39802	-0.10172
4.43	-0.39802	-0.10172
4.44	-0.39802	-0.10172
4.45	-0.39802	-0.10172
4.46	-0.39802	-0.10172
4.47	-0.39802	-0.10172
4.48	-0.39802	-0.10172
4.49	-0.39802	-0.10172
4.5	-0.39802	-0.10172
4.51	-0.39802	-0.10172
4.52	-0.39802	-0.10172
4.53	-0.39802	-0.10172
4.54	-0.39802	-0.10172
4.55	-0.39802	-0.10172
4.56	-0.39802	-0.10172
4.57	-0.39802	-0.10172
4.58	-0.39802	-0.10172
4.59	-0.39802	-0.10172
4.6	-0.39802	-0.10172
4.61	-0.39802	-0.10172
4.62	-0.39802	-0.10172
4.63	-0.39802	-0.10172
4.64	-0.39802	-0.10172
4.65	-0.39802	-0.10172
4.66	-0.39802	-0.10172
4.67	-0.39802	-0.10172
4.68	-0.39802	-0.10172
4.69	-0.39802	-0.10172
4.7	-0.39802	-0.10172
4.71	-0.39802	-0.10172
4.72	-0.39802	-0.10172
4.73	-0.39802	-0.10172
4.74	-0.39802	-0.10172
4.75	-0.39802	-0.10172
4.76	-0.39802	-0.10172
4.77	-0.39802	-0.10172
4.78	-0.39802	-0.10172
4.79	-0.39802	-0.10172
4.8	-0.39802	-0.10172
4.81	-0.39802	-0.10172
4.82	-0.39802	-0.10172
4.83	-0.39802	-0.10172
4.84	-0.39802	-0.10172
4.85	-0.39802	-0.10172
4.86	-0.39802	-0.10172
4.87	-0.39802	-0.10172
4.88	-0.39802	-0.10172
4.89	-0.39802	-0.10172
4.9	-0.39802	-0.10172
4.91	-0.39802	-0.10172
4.92	-0.39802	-0.10172
4.93	-0.39802	-0.10172
4.94	-0.39802	-0.10172
4.95	-0.39802	-0.10172
4.96	-0.39802	-0.10172
4.97	-0.39802	-0.10172
4.98	-0.39802	-0.10172
4.99	-0.39802	-0.10172
5	-0.39802	-0.10172

## Sheet: Fig.2e
Input(V)	Output(V)
-0.76311	-0.11629
-0.76311	-0.11629
-0.76311	-0.11629
-0.80426	-0.11629
-0.76311	-0.11629
-0.76311	-0.11629
-0.76311	-0.11629
-0.76311	-0.11629
-0.76311	-0.11629
-0.76311	-0.11629
-0.76311	-0.11629
-0.76311	-0.11629
-0.76311	-0.11629
-0.76311	-0.11629
-0.76311	-0.11629
-0.76311	-0.11629
-0.76311	-0.11629
-0.76311	-0.11629
-0.76311	-0.11629
-0.76311	-0.11629
-0.76311	-0.11629
-0.76311	-0.11629
-0.72196	-0.11629
-0.72196	-0.11629
-0.72196	-0.11629
-0.72196	-0.11629
-0.72196	-0.11629
-0.72196	-0.11629
-0.72196	-0.11629
-0.72196	-0.11629
-0.72196	-0.11629
-0.72196	-0.11629
-0.72196	-0.11629
-0.72196	-0.11629
-0.72196	-0.11629
-0.72196	-0.11629
-0.72196	-0.11629
-0.72196	-0.11629
-0.68081	-0.11629
-0.68081	-0.11629
-0.68081	-0.11629
-0.68081	-0.11629
-0.68081	-0.11629
-0.68081	-0.11629
-0.68081	-0.11629
-0.68081	-0.11629
-0.68081	-0.11629
-0.68081	-0.11629
-0.68081	-0.11629
-0.63965	-0.11629
-0.63965	-0.11629
-0.63965	-0.11629
-0.63965	-0.11629
-0.63965	-0.11629
-0.63965	-0.11629
-0.63965	-0.11629
-0.63965	-0.11629
-0.5985	-0.11629
-0.5985	-0.11629
-0.5985	-0.11629
-0.5985	-0.11629
-0.5985	-0.11629
-0.5985	-0.11629
-0.55735	-0.11629
-0.55735	-0.11629
-0.55735	-0.11629
-0.55735	-0.11629
-0.5162	-0.11629
-0.5162	-0.11629
-0.5162	-0.11629
-0.5162	-0.11629
-0.47505	-0.11629
-0.47505	-0.11629
-0.47505	-0.11629
-0.47505	-0.11629
-0.43389	-0.11629
-0.43389	-0.11629
-0.43389	-0.11629
-0.43389	-0.11629
-0.39274	-0.11629
-0.39274	-0.11629
-0.39274	-0.11629
-0.39274	-0.11629
-0.35159	-0.11629
-0.35159	-0.11629
-0.35159	-0.11629
-0.35159	-0.11629
-0.31044	-0.11629
-0.31044	-0.11629
-0.31044	-0.11629
-0.31044	-0.11629
-0.26928	-0.11629
-0.26928	-0.11629
-0.26928	-0.11629
-0.26928	-0.11629
-0.22813	-0.11629
-0.22813	-0.11629
-0.22813	-0.11629
-0.22813	-0.11629
-0.18698	-0.11629
-0.18698	-0.11629
-0.18698	-0.07514
-0.14583	-0.07514
-0.14583	-0.07514
-0.14583	-0.07514
-0.14583	-0.07514
-0.10467	-0.07514
-0.10467	-0.07514
-0.10467	-0.07514
-0.10467	-0.07514
-0.10467	-0.07514
-0.06352	-0.07514
-0.06352	-0.07514
-0.06352	-0.07514
-0.06352	-0.07514
-0.02237	-0.07514
-0.02237	-0.07514
-0.02237	-0.07514
0.01878	-0.07514
0.01878	-0.07514
0.01878	-0.07514
0.01878	-0.07514
0.05993	-0.07514
0.05993	-0.07514
0.05993	-0.07514
0.05993	-0.07514
0.10109	-0.07514
0.10109	-0.03398
0.10109	-0.07514
0.14224	-0.03398
0.14224	-0.03398
0.14224	-0.03398
0.14224	-0.03398
0.14224	-0.03398
0.18339	-0.03398
0.18339	-0.03398
0.18339	-0.03398
0.22454	-0.03398
0.22454	-0.03398
0.22454	0.00717
0.22454	0.00717
0.2657	0.00717
0.2657	0.00717
0.2657	0.00717
0.2657	0.00717
0.30685	0.00717
0.30685	0.00717
0.30685	0.00717
0.30685	0.00717
0.30685	0.00717
0.348	0.00717
0.348	0.04832
0.348	0.04832
0.38915	0.04832
0.38915	0.04832
0.38915	0.04832
0.38915	0.04832
0.4303	0.04832
0.4303	0.04832
0.4303	0.04832
0.4303	0.04832
0.4303	0.08947
0.47146	0.08947
0.47146	0.08947
0.47146	0.08947
0.47146	0.08947
0.51261	0.08947
0.51261	0.08947
0.51261	0.08947
0.51261	0.13063
0.55376	0.13063
0.55376	0.13063
0.55376	0.13063
0.59491	0.13063
0.59491	0.13063
0.59491	0.13063
0.59491	0.13063
0.59491	0.17178
0.63607	0.17178
0.63607	0.17178
0.63607	0.17178
0.63607	0.17178
0.67722	0.17178
0.67722	0.17178
0.67722	0.17178
0.67722	0.21293
0.71837	0.21293
0.71837	0.21293
0.71837	0.21293
0.71837	0.21293
0.75952	0.21293
0.75952	0.21293
0.75952	0.25408
0.75952	0.25408
0.80068	0.25408
0.80068	0.25408
0.80068	0.25408
0.80068	0.25408
0.84183	0.29523
0.84183	0.29523
0.84183	0.29523
0.84183	0.29523
0.88298	0.29523
0.88298	0.29523
0.88298	0.29523
0.88298	0.29523
0.88298	0.33639
0.92413	0.33639
0.92413	0.33639
0.92413	0.33639
0.96528	0.33639
0.96528	0.33639
0.96528	0.37754
0.96528	0.37754
1.00644	0.37754
1.00644	0.37754
1.00644	0.37754
1.00644	0.37754
1.00644	0.37754
1.04759	0.37754
1.04759	0.41869
1.04759	0.41869
1.04759	0.41869
1.08874	0.41869
1.08874	0.41869
1.08874	0.41869
1.08874	0.45984
1.08874	0.45984
1.12989	0.45984
1.12989	0.45984
1.12989	0.45984
1.17105	0.45984
1.17105	0.501
1.17105	0.501
1.17105	0.501
1.17105	0.501
1.2122	0.501
1.2122	0.501
1.2122	0.54215
1.2122	0.54215
1.25335	0.54215
1.25335	0.54215
1.25335	0.54215
1.25335	0.54215
1.25335	0.54215
1.2945	0.5833
1.2945	0.5833
1.2945	0.5833
1.2945	0.5833
1.33565	0.5833
1.33565	0.5833
1.33565	0.5833
1.33565	0.62445
1.33565	0.62445
1.37681	0.62445
1.37681	0.62445
1.37681	0.62445
1.37681	0.66561
1.37681	0.66561
1.41796	0.66561
1.41796	0.66561
1.41796	0.66561
1.41796	0.66561
1.45911	0.70676
1.45911	0.70676
1.45911	0.70676
1.45911	0.70676
1.45911	0.70676
1.50026	0.70676
1.50026	0.70676
1.50026	0.74791
1.50026	0.74791
1.54142	0.74791
1.54142	0.74791
1.54142	0.74791
1.54142	0.74791
1.54142	0.78906
1.54142	0.78906
1.58257	0.78906
1.58257	0.78906
1.58257	0.78906
1.58257	0.78906
1.62372	0.83021
1.62372	0.83021
1.62372	0.83021
1.62372	0.83021
1.62372	0.83021
1.62372	0.87137
1.66487	0.87137
1.66487	0.87137
1.66487	0.87137
1.66487	0.87137
1.66487	0.87137
1.70602	0.87137
1.70602	0.91252
1.70602	0.91252
1.70602	0.91252
1.70602	0.91252
1.70602	0.91252
1.74718	0.95367
1.74718	0.95367
1.74718	0.95367
1.74718	0.95367
1.74718	0.95367
1.78833	0.95367
1.78833	0.99482
1.78833	0.99482
1.78833	0.99482
1.78833	0.99482
1.82948	0.99482
1.82948	0.99482
1.82948	0.99482
1.82948	1.03598
1.82948	1.03598
1.82948	1.03598
1.87063	1.03598
1.87063	1.03598
1.87063	1.03598
1.87063	1.03598
1.87063	1.07713
1.87063	1.07713
1.87063	1.07713
1.91179	1.07713
1.91179	1.07713
1.91179	1.11828
1.91179	1.11828
1.91179	1.11828
1.95294	1.11828
1.95294	1.11828
1.95294	1.11828
1.95294	1.15943
1.95294	1.15943
1.99409	1.15943
1.99409	1.15943
1.99409	1.15943
1.99409	1.15943
1.99409	1.15943
2.03524	1.15943
2.03524	1.20058
2.03524	1.20058
2.03524	1.20058
2.03524	1.20058
2.03524	1.20058
2.03524	1.24174
2.0764	1.24174
2.0764	1.24174
2.0764	1.24174
2.0764	1.24174
2.0764	1.24174
2.11755	1.24174
2.11755	1.28289
2.11755	1.28289
2.11755	1.28289
2.11755	1.28289
2.11755	1.28289
2.1587	1.32404
2.1587	1.32404
2.1587	1.32404
2.1587	1.32404
2.1587	1.32404
2.1587	1.32404
2.19985	1.32404
2.19985	1.36519
2.19985	1.36519
2.19985	1.36519
2.19985	1.36519
2.19985	1.36519
2.241	1.36519
2.241	1.36519
2.241	1.40635
2.241	1.40635
2.241	1.40635
2.241	1.40635
2.28216	1.40635
2.28216	1.40635
2.28216	1.4475
2.28216	1.4475
2.28216	1.4475
2.28216	1.4475
2.32331	1.4475
2.32331	1.4475
2.32331	1.4475
2.32331	1.48865
2.32331	1.48865
2.32331	1.48865
2.36446	1.48865
2.36446	1.48865
2.36446	1.48865
2.36446	1.5298
2.36446	1.5298
2.36446	1.5298
2.36446	1.5298
2.40561	1.5298
2.40561	1.5298
2.40561	1.5298
2.40561	1.57096
2.40561	1.57096
2.40561	1.57096
2.40561	1.57096
2.40561	1.57096
2.44677	1.57096
2.44677	1.57096
2.44677	1.61211
2.44677	1.61211
2.44677	1.61211
2.44677	1.61211
2.48792	1.61211
2.48792	1.61211
2.48792	1.65326
2.48792	1.65326
2.48792	1.65326
2.48792	1.65326
2.48792	1.65326
2.52907	1.65326
2.52907	1.65326
2.52907	1.65326
2.52907	1.65326
2.52907	1.69441
2.52907	1.69441
2.52907	1.69441
2.52907	1.69441
2.52907	1.69441
2.52907	1.69441
2.52907	1.73556
2.52907	1.73556
2.52907	1.73556
2.52907	1.73556
2.57022	1.73556
2.52907	1.73556
2.57022	1.73556
2.57022	1.73556
2.57022	1.77672
2.57022	1.77672
2.57022	1.77672
2.57022	1.77672
2.57022	1.77672
2.57022	1.77672
2.57022	1.77672
2.57022	1.77672
2.57022	1.81787
2.57022	1.81787
2.57022	1.81787
2.57022	1.81787
2.57022	1.81787
2.57022	1.81787
2.57022	1.81787
2.57022	1.81787
2.57022	1.81787
2.57022	1.85902
2.57022	1.85902
2.61137	1.85902
2.61137	1.85902
2.61137	1.85902
2.61137	1.85902
2.61137	1.85902
2.61137	1.85902
2.61137	1.85902
2.61137	1.85902
2.61137	1.85902
2.61137	1.90017
2.61137	1.85902
2.61137	1.90017
2.61137	1.90017
2.61137	1.90017
2.61137	1.90017
2.61137	1.90017
2.61137	1.90017
2.61137	1.90017
2.61137	1.90017
2.61137	1.90017
2.61137	1.94133
2.61137	1.94133
2.61137	1.94133
2.61137	1.94133
2.61137	1.94133
2.61137	1.94133
2.61137	1.94133
2.61137	1.94133
2.65253	1.94133
