# Supplementary material for: Rotating neurons for all-analog implementation of cyclic reservoir computing
Source: Nat Commun. 2022 Mar 23;13:1549. doi: 10.1038/s41467-022-29260-1 (PMC8943160; doi:10.1038/s41467-022-29260-1)
Supplement: Supplementary file 7 — Source data for figures [file 41467_2022_29260_MOESM7_ESM.zip › Figure 3.xlsx]

## Sheet: Fig.3a
Reservoir size	CR_Linear	RNR_Linear ↓↓	CR_ReLU	RNR_ReLU ↓↓	RNR_Linear ↓↑	RNR_ReLU →	RNR_ReLU ↓↑	RNR_Linear →
4	6.49025	7.03833	5.51243	5.69862	4.01748	0.53161	2.7116	0.3563
8	9.84675	10.4052	8.58499	8.7917	2.77677	0.53161	1.88761	0.3563
12	14.5604	15.3359	10.5687	14.1652	3.32681	0.53161	1.00658	0.3563
16	15.6484	16.0569	11.666	12.8249	0.88347	0.53161	-0.08435	0.3563
20	19.5308	19.9121	14.1283	13.5753	3.87874	0.53161	0.78002	0.3563
24	23.927	24.3566	14.471	19.3503	1.83746	0.53161	-0.89258	0.3563
28	27.0184	27.101	13.2577	17.6719	8.0845	0.53161	3.38587	0.3563
32	30.1018	30.1003	15.964	17.3126	0.62432	0.53161	-1.70316	0.3563
36	34.9764	34.9808	14.7441	19.1077	1.77384	0.53161	-0.54893	0.3563
40	39.2031	39.2502	18.1991	19.2716	5.43381	0.53161	0.7533	0.3563
44	43.3044	43.315	19.1316	19.8488	6.62636	0.53161	5.26979	0.3563
48	47.3917	47.3877	18.1858	21.7107	3.15978	0.53161	1.41747	0.3563
52	51.4874	51.4971	19.4957	19.6046	4.67815	0.53161	3.84762	0.3563
56	55.5109	55.5112	21.1849	20.1263	7.25083	0.53161	2.98714	0.3563
60	59.5038	59.506	20.9515	20.8337	4.69977	0.53161	1.14458	0.3563
64	63.4673	63.47	22.3549	22.5962	4.42595	0.53161	4.29264	0.3563
68	67.4349	67.4347	22.0465	23.4985	3.66627	0.53161	1.473	0.3563
72	70.2408	70.2274	22.1909	24.0907	0.44655	0.53161	-0.05969	0.3563
76	75.343	75.343	22.3104	22.7745	3.71251	0.53161	3.58439	0.3563
80	79.2876	79.2878	22.9725	22.8581	6.04121	0.53161	3.26543	0.3563
84	83.2977	83.2982	23.5237	23.5288	6.33671	0.53161	2.31278	0.3563
88	87.3079	87.2955	22.4396	24.4992	8.22567	0.53161	5.15323	0.3563
92	91.2579	91.2615	21.9806	23.3285	1.34285	0.53161	0.58738	0.3563
96	95.1095	95.0837	23.6827	24.9571	4.93097	0.53161	2.57198	0.3563
100	98.8939	98.6483	25.3218	24.6334	8.1137	0.53161	3.7574	0.3563
104	102.899	102.842	25.3352	22.7675	1.95077	0.53161	2.08619	0.3563
108	106.413	105.731	24.9702	23.1093	3.44584	0.53161	1.09931	0.3563
112	109.953	109.168	24.7325	23.3995	5.11246	0.53161	1.46323	0.3563
116	112.953	111.423	25.1717	23.1615	7.50245	0.53161	3.66513	0.3563
120	114.048	112.027	25.8726	25.2967	3.72611	0.53161	1.95059	0.3563
124	114.473	112.263	24.7187	24.0016	1.22679	0.53161	-1.44478	0.3563
128	115.308	113.169	25.1608	25.9424	5.31025	0.53161	3.62173	0.3563
132	115.293	113.176	26.5968	24.9127	2.2289	0.53161	2.12778	0.3563
136	115.516	113.454	25.3404	24.9653	4.14163	0.53161	1.32682	0.3563
140	116.438	114.34	26.4053	25.2541	7.07733	0.53161	2.13677	0.3563
144	115.93	113.814	25.5384	26.0577	1.80888	0.53161	1.80155	0.3563
148	116.386	114.266	26.0832	26.4065	3.56079	0.53161	1.86711	0.3563
152	117	114.94	26.3217	27.1244	4.34133	0.53161	2.61156	0.3563
156	116.717	114.657	26.3396	26.7763	2.21771	0.53161	0.34536	0.3563
160	117.106	115.115	25.7819	26.3876	6.09633	0.53161	3.57456	0.3563
164	116.271	114.216	26.7248	26.5474	0.826	0.53161	0.46313	0.3563
168	116.882	114.841	26.8451	27.2846	6.18892	0.53161	4.2323	0.3563
172	116.823	114.787	26.2572	25.9737	3.1966	0.53161	0.62558	0.3563
176	117.311	115.283	27.4779	26.262	5.35529	0.53161	4.08694	0.3563
180	117.325	115.306	27.0256	26.883	-0.08389	0.53161	-0.16892	0.3563
184	117.497	115.491	27.0065	27.8772	-0.38649	0.53161	-0.06264	0.3563
188	117.497	115.502	27.0169	26.5542	-2.08731	0.53161	-4.42334	0.3563
192	117.733	115.82	28.5923	27.5045	4.80089	0.53161	4.73026	0.3563
196	117.888	115.986	27.9592	27.0865	4.16184	0.53161	2.62219	0.3563
200	118.083	116.147	28.4483	28.2118	6.42293	0.53161	3.10745	0.3563
204	118.159	116.232	28.9188	28.9897	4.7316	0.53161	1.06769	0.3563
208	118.298	116.411	28.0387	30.0886	1.41148	0.53161	0.66215	0.3563
212	118.104	116.213	28.9234	29.3885	5.57433	0.53161	2.86657	0.3563
216	118.172	116.287	28.4977	28.9061	2.39139	0.53161	1.08709	0.3563
220	118.23	116.353	29.3736	28.8949	4.44473	0.53161	2.32629	0.3563
224	118.386	116.492	28.9757	29.7075	4.3535	0.53161	2.2616	0.3563
228	118.296	116.376	28.7989	29.1461	3.04895	0.53161	-0.36465	0.3563
232	118.664	116.8	29.3523	29.035	6.62552	0.53161	2.83871	0.3563
236	118.768	116.924	28.3938	29.653	4.52231	0.53161	0.30866	0.3563
240	118.736	116.864	29.4275	29.397	6.42017	0.53161	2.79277	0.3563
244	118.949	117.115	29.2378	29.609	-2.05614	0.53161	-1.72847	0.3563
248	118.965	117.143	29.5386	30.7512	-1.41604	0.53161	1.25962	0.3563
252	119.096	117.275	29.8294	30.8876	2.96385	0.53161	1.88213	0.3563
256	119.274	117.454	29.605	30.881	6.55305	0.53161	4.27748	0.3563
260	119.2	117.359	30.4404	30.6679	3.43997	0.53161	4.03524	0.3563
264	119.278	117.464	29.9082	30.953	4.04149	0.53161	3.16194	0.3563
268	119.525	117.736	30.4147	30.8862	0.88588	0.53161	1.94574	0.3563
272	119.442	117.64	30.2684	32.3302	0.78198	0.53161	-0.2716	0.3563
276	119.562	117.765	30.0011	31.8317	0.58792	0.53161	0.69078	0.3563
280	119.513	117.712	29.6144	31.3376	6.82365	0.53161	2.77287	0.3563
284	119.509	117.73	29.1834	31.3319	5.56509	0.53161	-0.50881	0.3563
288	119.762	117.997	29.1533	32.3478	2.84914	0.53161	-0.20871	0.3563
292	119.608	117.817	30.0822	32.389	0.11731	0.53161	-2.14217	0.3563
296	119.784	118.054	28.9344	31.867	4.65131	0.53161	0.66787	0.3563
300	119.819	118.067	30.3939	33.0127	7.00654	0.53161	1.32513	0.3563
304	119.887	118.126	29.6934	31.8772	1.18008	0.53161	0.76503	0.3563
308	119.943	118.202	30.6299	31.9134	3.48427	0.53161	1.14317	0.3563
312	119.995	118.253	29.9381	31.5985	2.52393	0.53161	-0.67069	0.3563
316	120.045	118.306	29.5078	31.9419	1.73531	0.53161	-0.90804	0.3563
320	120.245	118.531	30.3261	32.7959	5.40257	0.53161	2.27892	0.3563
324	120.151	118.418	30.192	32.8234	1.36632	0.53161	0.33324	0.3563
328	120.238	118.53	30.7887	33.0625	0.45375	0.53161	-0.6291	0.3563
332	120.142	118.415	30.049	32.8817	0.11148	0.53161	-0.95556	0.3563
336	120.368	118.677	30.4391	33.2029	6.25613	0.53161	1.44596	0.3563
340	120.369	118.672	29.9263	32.8927	4.6033	0.53161	1.03928	0.3563
344	120.371	118.663	30.8489	32.404	1.25299	0.53161	0.49195	0.3563
348	120.318	118.603	30.1178	32.7294	5.4457	0.53161	2.29811	0.3563
352	120.52	118.834	29.9343	32.3545	2.51872	0.53161	0.77963	0.3563
356	120.641	118.977	30.5682	32.5161	2.77655	0.53161	-1.95396	0.3563
360	120.514	118.822	30.7056	31.4407	-1.48317	0.53161	-1.97213	0.3563
364	120.579	118.903	30.4943	32.2152	7.61731	0.53161	3.57341	0.3563
368	120.618	118.957	31.2709	32.5727	-0.13443	0.53161	-0.06951	0.3563
372	120.816	119.155	31.6558	32.1583	2.74778	0.53161	0.03106	0.3563
376	120.67	119.002	31.3775	31.9412	-1.40689	0.53161	-2.50725	0.3563
380	120.837	119.185	31.3554	32.3973	2.01818	0.53161	0.80738	0.3563
384	120.741	119.075	31.2	32.7713	3.06309	0.53161	3.20695	0.3563
388	120.879	119.236	31.0744	32.5832	1.11965	0.53161	-1.08647	0.3563
392	120.828	119.17	31.4585	33.123	4.37106	0.53161	2.90904	0.3563
396	120.929	119.287	32.024	32.8952	-2.0511	0.53161	-1.8198	0.3563
400	121.005	119.377	32.2293	33.3373	6.01099	0.53161	0.32027	0.3563
404	120.983	119.352	32.818	32.8569	4.38908	0.53161	1.27016	0.3563
408	121.103	119.477	32.2597	32.067	2.30237	0.53161	1.07034	0.3563
412	121.095	119.491	31.6315	32.0191	0.83784	0.53161	-0.30933	0.3563
416	121.231	119.617	32.069	32.0812	0.76676	0.53161	-0.53583	0.3563
420	121.317	119.73	31.6597	32.4018	2.93681	0.53161	-0.3021	0.3563
424	121.121	119.509	32.0399	32.8306	-1.38745	0.53161	-1.70315	0.3563
428	121.248	119.65	31.787	33.2842	-0.69074	0.53161	-1.33262	0.3563
432	121.314	119.723	31.8861	33.1889	0.97929	0.53161	-1.77216	0.3563
436	121.355	119.77	31.3866	33.6837	-1.46808	0.53161	-4.63498	0.3563
440	121.259	119.66	31.1923	32.6246	7.34906	0.53161	3.41633	0.3563
444	121.467	119.884	32.422	32.1587	0.64515	0.53161	-0.6834	0.3563
448	121.398	119.815	32.5627	32.5527	0.94749	0.53161	0.68532	0.3563
452	121.516	119.956	32.507	32.6237	4.00534	0.53161	1.81611	0.3563
456	121.479	119.904	31.7273	32.9924	1.35909	0.53161	-2.17785	0.3563
460	121.459	119.889	31.8176	32.619	-4.56203	0.53161	-5.70611	0.3563
464	121.568	120.012	32.3011	33.7407	3.12618	0.53161	1.21718	0.3563
468	121.565	119.999	31.8432	33.6587	1.47409	0.53161	-1.16016	0.3563
472	121.547	119.979	31.9244	33.0546	3.48414	0.53161	0.16844	0.3563
476	121.69	120.14	32.8736	33.9174	2.66136	0.53161	0.25	0.3563
480	121.727	120.173	32.0251	32.8038	8.12409	0.53161	3.35715	0.3563
484	121.731	120.185	32.1399	33.665	5.61597	0.53161	2.82147	0.3563
488	121.796	120.252	32.8969	33.4079	1.3974	0.53161	-0.70245	0.3563
492	121.865	120.32	32.0713	33.7547	-0.69723	0.53161	-0.82759	0.3563
496	121.833	120.302	31.9976	33.408	-3.75343	0.53161	-2.75997	0.3563
500	121.881	120.339	32.2321	33.4814	1.05651	0.53161	2.88254	0.3563

## Sheet: Fig.3b
tn	RNR_KQ	CR_KQ	RNR_GR	CR_GR	RNR_CA	CR_CA
0.1	0.21	0.26	0.01	0.005	0.2	0.255
0.11	0.245	0.285	0.01	0.005	0.235	0.28
0.12	0.28	0.315	0.015	0.005	0.265	0.31
0.13	0.32	0.355	0.015	0.005	0.305	0.35
0.14	0.365	0.43	0.015	0.005	0.35	0.425
0.15	0.405	0.49	0.02	0.01	0.385	0.48
0.16	0.445	0.52	0.02	0.01	0.425	0.51
0.17	0.485	0.535	0.025	0.01	0.46	0.525
0.18	0.52	0.57	0.025	0.015	0.495	0.555
0.19	0.555	0.585	0.03	0.015	0.525	0.57
0.2	0.59	0.61	0.04	0.02	0.55	0.59
0.21	0.61	0.645	0.045	0.02	0.565	0.625
0.22	0.64	0.675	0.055	0.025	0.585	0.65
0.23	0.66	0.69	0.06	0.035	0.6	0.655
0.24	0.685	0.71	0.065	0.04	0.62	0.67
0.25	0.705	0.725	0.07	0.045	0.635	0.68
0.26	0.725	0.74	0.08	0.055	0.645	0.685
0.27	0.735	0.76	0.085	0.06	0.65	0.7
0.28	0.75	0.765	0.09	0.06	0.66	0.705
0.29	0.76	0.785	0.105	0.07	0.655	0.715
0.3	0.78	0.795	0.115	0.075	0.665	0.72
0.31	0.785	0.81	0.13	0.08	0.655	0.73
0.32	0.805	0.815	0.14	0.085	0.665	0.73
0.33	0.815	0.83	0.155	0.1	0.66	0.73
0.34	0.825	0.835	0.17	0.11	0.655	0.725
0.35	0.83	0.85	0.18	0.135	0.65	0.715
0.36	0.84	0.86	0.195	0.14	0.645	0.72
0.37	0.85	0.87	0.21	0.165	0.64	0.705
0.38	0.855	0.87	0.225	0.17	0.63	0.7
0.39	0.865	0.88	0.23	0.185	0.635	0.695
0.4	0.87	0.885	0.245	0.21	0.625	0.675
0.41	0.875	0.895	0.26	0.22	0.615	0.675
0.42	0.88	0.905	0.27	0.235	0.61	0.67
0.43	0.88	0.905	0.285	0.25	0.595	0.655
0.44	0.89	0.91	0.3	0.26	0.59	0.65
0.45	0.895	0.92	0.315	0.28	0.58	0.64
0.46	0.9	0.92	0.33	0.295	0.57	0.625
0.47	0.905	0.925	0.34	0.305	0.565	0.62
0.48	0.905	0.925	0.36	0.335	0.545	0.59
0.49	0.91	0.925	0.38	0.34	0.53	0.585
0.5	0.91	0.93	0.39	0.365	0.52	0.565
0.51	0.91	0.935	0.4	0.365	0.51	0.57
0.52	0.91	0.945	0.415	0.385	0.495	0.56
0.53	0.915	0.94	0.425	0.395	0.49	0.545
0.54	0.915	0.95	0.445	0.42	0.47	0.53
0.55	0.92	0.955	0.45	0.425	0.47	0.53
0.56	0.925	0.95	0.475	0.445	0.45	0.505
0.57	0.925	0.945	0.485	0.46	0.44	0.485
0.58	0.925	0.945	0.495	0.475	0.43	0.47
0.59	0.92	0.955	0.51	0.49	0.41	0.465
0.6	0.93	0.955	0.515	0.5	0.415	0.455
0.61	0.93	0.96	0.525	0.515	0.405	0.445
0.62	0.93	0.96	0.535	0.515	0.395	0.445
0.63	0.93	0.965	0.55	0.52	0.38	0.445
0.64	0.93	0.965	0.565	0.53	0.365	0.435
0.65	0.93	0.965	0.575	0.55	0.355	0.415
0.66	0.93	0.96	0.58	0.555	0.35	0.405
0.67	0.935	0.965	0.59	0.575	0.345	0.39
0.68	0.935	0.965	0.6	0.585	0.335	0.38
0.69	0.935	0.965	0.61	0.6	0.325	0.365
0.7	0.94	0.965	0.62	0.605	0.32	0.36
0.71	0.94	0.97	0.635	0.615	0.305	0.355
0.72	0.94	0.97	0.64	0.625	0.3	0.345
0.73	0.94	0.975	0.65	0.63	0.29	0.345
0.74	0.94	0.97	0.66	0.635	0.28	0.335
0.75	0.94	0.975	0.66	0.635	0.28	0.34
0.76	0.945	0.975	0.665	0.65	0.28	0.325
0.77	0.945	0.97	0.675	0.655	0.27	0.315
0.78	0.945	0.97	0.685	0.665	0.26	0.305
0.79	0.945	0.97	0.69	0.67	0.255	0.3
0.8	0.945	0.97	0.695	0.675	0.25	0.295
0.81	0.945	0.97	0.7	0.675	0.245	0.295
0.82	0.94	0.97	0.71	0.685	0.23	0.285
0.83	0.94	0.975	0.72	0.69	0.22	0.285
0.84	0.94	0.975	0.72	0.695	0.22	0.28
0.85	0.945	0.975	0.735	0.71	0.21	0.265
0.86	0.945	0.975	0.735	0.71	0.21	0.265
0.87	0.945	0.98	0.745	0.725	0.2	0.255
0.88	0.945	0.975	0.75	0.735	0.195	0.24
0.89	0.945	0.975	0.755	0.735	0.19	0.24
0.9	0.945	0.975	0.76	0.745	0.185	0.23
0.91	0.945	0.975	0.77	0.745	0.175	0.23
0.92	0.945	0.975	0.775	0.76	0.17	0.215
0.93	0.95	0.97	0.775	0.775	0.175	0.195
0.94	0.945	0.97	0.78	0.785	0.165	0.185
0.95	0.945	0.97	0.79	0.805	0.155	0.165
0.96	0.945	0.975	0.79	0.805	0.155	0.17
0.97	0.945	0.975	0.795	0.805	0.15	0.17
0.98	0.945	0.975	0.795	0.82	0.15	0.155
0.99	0.945	0.975	0.805	0.83	0.14	0.145
1	0.945	0.975	0.81	0.835	0.135	0.14
1.01	0.945	0.975	0.81	0.84	0.135	0.135
1.02	0.945	0.975	0.82	0.85	0.125	0.125
1.03	0.95	0.975	0.82	0.855	0.13	0.12
1.04	0.95	0.975	0.825	0.85	0.125	0.125
1.05	0.95	0.975	0.825	0.865	0.125	0.11
1.06	0.95	0.975	0.83	0.865	0.12	0.11
1.07	0.95	0.975	0.83	0.875	0.12	0.1
1.08	0.95	0.98	0.83	0.88	0.12	0.1
1.09	0.95	0.98	0.835	0.89	0.115	0.09

## Sheet: Fig.3c
	0.1	0.2	0.3	0.4	0.5	0.6	0.7	0.8	0.9	1	1.1	1.2	1.3	1.4	1.5	1.6	1.7	1.8	1.9	2
0.001	0.7872	0.59921	0.42632	0.3989	0.38301	0.37085	0.3633	0.35924	0.35697	0.35551	0.35437	0.35342	0.35271	0.35223	0.35198	0.35188	0.35186	0.35189	0.35191	0.35194
0.011	0.78491	0.43214	0.37829	0.31667	0.26542	0.23958	0.22994	0.22703	0.22906	0.23404	0.24032	0.24705	0.25383	0.26053	0.26693	0.27282	0.27821	0.28319	0.28784	0.2922
0.021	0.78456	0.41282	0.28232	0.18948	0.15217	0.13559	0.12533	0.1191	0.11698	0.11809	0.12199	0.12835	0.13689	0.14688	0.15763	0.16874	0.17992	0.19097	0.20175	0.21213
0.031	0.78507	0.38364	0.22494	0.16713	0.13699	0.11924	0.10567	0.09648	0.09138	0.08943	0.0899	0.09274	0.09788	0.10502	0.11386	0.12405	0.13527	0.14727	0.15985	0.17273
0.041	0.78316	0.34375	0.2128	0.16187	0.13213	0.11256	0.09758	0.08808	0.08296	0.08076	0.08074	0.08283	0.08699	0.09312	0.10108	0.11062	0.12147	0.13342	0.14627	0.15976
0.051	0.77819	0.30883	0.2097	0.16017	0.13048	0.10962	0.09425	0.08504	0.08004	0.07781	0.07763	0.0794	0.08309	0.08869	0.09617	0.1054	0.11616	0.12821	0.14125	0.155
0.061	0.77346	0.28681	0.20867	0.16052	0.13077	0.10927	0.09419	0.08522	0.0801	0.07767	0.07723	0.07862	0.08185	0.08699	0.0941	0.10312	0.11383	0.12593	0.13906	0.15288
0.071	0.76943	0.27413	0.20839	0.162	0.13201	0.11063	0.09619	0.08739	0.08199	0.07921	0.07837	0.07929	0.08204	0.08675	0.09351	0.10229	0.11286	0.12487	0.13795	0.15171
0.081	0.7652	0.26561	0.20862	0.16411	0.1338	0.11296	0.09912	0.09038	0.08467	0.08148	0.08021	0.08068	0.08298	0.08727	0.09368	0.10216	0.1125	0.12435	0.13729	0.15092
0.091	0.75818	0.26162	0.20925	0.16665	0.13601	0.11578	0.10231	0.09351	0.08749	0.08391	0.08227	0.08235	0.08426	0.08816	0.09421	0.10239	0.11245	0.12407	0.13683	0.15031
0.101	0.75175	0.2607	0.2102	0.16955	0.13857	0.11883	0.1055	0.09653	0.09023	0.08631	0.08434	0.08411	0.08568	0.08925	0.09495	0.1028	0.11258	0.12395	0.1365	0.1498
0.111	0.74398	0.26106	0.21141	0.17278	0.14142	0.12192	0.10858	0.09943	0.09286	0.08864	0.08639	0.0859	0.0872	0.09045	0.09583	0.10335	0.11283	0.12394	0.13626	0.14939
0.121	0.73591	0.25998	0.21281	0.17625	0.14445	0.12494	0.11156	0.10222	0.09542	0.09093	0.08844	0.08772	0.08877	0.09175	0.09681	0.10401	0.11319	0.12402	0.13612	0.14905
0.131	0.72845	0.25915	0.21434	0.17984	0.1476	0.12787	0.11442	0.10494	0.09793	0.0932	0.09049	0.08956	0.0904	0.09312	0.09789	0.10477	0.11364	0.1242	0.13605	0.14878
0.141	0.72112	0.26067	0.21602	0.18344	0.15081	0.13067	0.11718	0.10759	0.10042	0.09546	0.09255	0.09143	0.09207	0.09456	0.09904	0.10562	0.11418	0.12445	0.13606	0.14858
0.151	0.71306	0.26165	0.21786	0.18696	0.15405	0.13337	0.11984	0.11017	0.10287	0.09772	0.09463	0.09334	0.09379	0.09605	0.10027	0.10654	0.1148	0.12478	0.13613	0.14844
0.161	0.70765	0.27062	0.21986	0.19033	0.15729	0.13599	0.12241	0.1127	0.10531	0.09999	0.09673	0.09528	0.09555	0.0976	0.10157	0.10754	0.11549	0.12518	0.13628	0.14837
0.171	0.69853	0.26624	0.22244	0.19353	0.16052	0.13855	0.1249	0.11517	0.10772	0.10225	0.09884	0.09725	0.09735	0.0992	0.10292	0.10861	0.11625	0.12566	0.13648	0.14835
0.181	0.69261	0.26189	0.22487	0.19654	0.16372	0.14107	0.12733	0.11758	0.1101	0.10451	0.10097	0.09924	0.09919	0.10085	0.10433	0.10974	0.11709	0.12619	0.13675	0.14838
0.191	0.68644	0.26229	0.22831	0.19937	0.16687	0.14356	0.12969	0.11994	0.11244	0.10677	0.10311	0.10125	0.10105	0.10253	0.10579	0.11093	0.11798	0.12679	0.13708	0.14847
0.201	0.68232	0.26464	0.23117	0.20203	0.16995	0.14605	0.132	0.12224	0.11476	0.10902	0.10524	0.10328	0.10295	0.10425	0.1073	0.11218	0.11893	0.12745	0.13746	0.14861
0.211	0.67533	0.26579	0.23155	0.20452	0.17293	0.14852	0.13427	0.12449	0.11703	0.11125	0.10739	0.10532	0.10486	0.106	0.10884	0.11347	0.11994	0.12816	0.1379	0.14881
0.221	0.66856	0.2654	0.23361	0.20688	0.17582	0.151	0.1365	0.12669	0.11927	0.11347	0.10952	0.10737	0.1068	0.10778	0.11042	0.11481	0.121	0.12893	0.13839	0.14904
0.231	0.66418	0.26899	0.23453	0.20912	0.1786	0.15347	0.13871	0.12885	0.12146	0.11566	0.11165	0.10942	0.10875	0.10958	0.11203	0.11618	0.12211	0.12975	0.13893	0.14933
0.241	0.66099	0.27494	0.23733	0.21127	0.18126	0.15593	0.14089	0.13097	0.12362	0.11783	0.11377	0.11147	0.1107	0.11141	0.11367	0.1176	0.12326	0.13062	0.13952	0.14966
0.251	0.65589	0.2777	0.23914	0.21404	0.18382	0.15838	0.14304	0.13304	0.12573	0.11997	0.11588	0.11352	0.11267	0.11324	0.11533	0.11904	0.12445	0.13153	0.14015	0.15004
0.261	0.65282	0.28031	0.24118	0.21594	0.18627	0.16079	0.14518	0.13508	0.1278	0.12208	0.11796	0.11555	0.11463	0.11509	0.11702	0.12052	0.12567	0.13249	0.14083	0.15046
0.271	0.64912	0.27907	0.24383	0.21831	0.18862	0.16318	0.14729	0.13708	0.12983	0.12415	0.12003	0.11758	0.11659	0.11695	0.11872	0.12202	0.12694	0.13348	0.14155	0.15092
0.281	0.6457	0.28121	0.24671	0.21961	0.19088	0.16552	0.14939	0.13905	0.13183	0.12619	0.12207	0.11958	0.11854	0.1188	0.12043	0.12354	0.12823	0.13452	0.14232	0.15142
0.291	0.64319	0.2851	0.24824	0.22291	0.19306	0.16781	0.15147	0.14099	0.13378	0.1282	0.12408	0.12157	0.12048	0.12066	0.12216	0.12509	0.12955	0.13558	0.14312	0.15197

## Sheet: Fig.3d
	1	2	3	4	5	6	7	8	9	10	11	12	13	14	15	16	17	18	19	20	21	22	23	24	25	26	27	28	29	30	31	32	33	34	35	36	37	38	39	40	41	42	43	44	45	46	47	48	49
4	0.90532	0.72407	0.72407	0.67263	0.67264	0.67264	0.67265	0.67265	0.66769	0.66769	0.66769	0.6677	0.6677	0.6677	0.66771	0.66772	0.66772	0.66772	0.66772	0.66772	0.66772	0.66773	0.55507	0.55507	0.55507	0.55507	0.55506	0.55504	0.55504	0.55504	0.55504	0.55504	0.55493	0.55492	0.55493	0.55493	0.55493	0.55492	0.55492	0.55492	0.55492	0.55492	0.55491	0.55492	0.55492	0.55491	0.55491	0.55491	0.55491
8	0.78289	0.69256	0.52527	0.48236	0.43867	0.41753	0.38697	0.38688	0.38364	0.3747	0.37427	0.36071	0.36066	0.35303	0.35294	0.35031	0.3498	0.34964	0.34864	0.34868	0.34803	0.34787	0.34598	0.34603	0.346	0.34615	0.34627	0.34624	0.34657	0.34554	0.34558	0.34566	0.34407	0.34297	0.34288	0.34303	0.34299	0.34299	0.34311	0.34287	0.34296	0.34316	0.34313	0.34323	0.34207	0.34221	0.34221	0.34221	0.34226
12	0.70558	0.40701	0.40116	0.38385	0.37527	0.37363	0.3526	0.33443	0.32824	0.32108	0.31686	0.30563	0.2984	0.29606	0.29369	0.28568	0.28609	0.28485	0.28126	0.27892	0.26886	0.26841	0.26502	0.26321	0.26194	0.25847	0.25611	0.25517	0.2517	0.24908	0.24875	0.2472	0.24648	0.24538	0.24463	0.24411	0.24201	0.24058	0.23906	0.2378	0.2375	0.23494	0.23418	0.23378	0.23323	0.23285	0.23311	0.23201	0.23172
16	0.54821	0.40282	0.39082	0.38789	0.379	0.33389	0.3087	0.29755	0.28008	0.24295	0.23347	0.23096	0.22518	0.22257	0.2196	0.21651	0.21235	0.21021	0.20781	0.20227	0.20194	0.19814	0.19594	0.19292	0.19083	0.18699	0.18487	0.1833	0.18132	0.17949	0.17477	0.17191	0.16973	0.1691	0.16813	0.16876	0.16872	0.1672	0.16593	0.16528	0.16343	0.16273	0.16197	0.16029	0.15862	0.15714	0.15639	0.15633	0.15624
20	0.44988	0.40365	0.38924	0.34987	0.33785	0.31567	0.26376	0.2252	0.21524	0.18642	0.16443	0.15559	0.13247	0.13135	0.12882	0.12627	0.12575	0.12342	0.12092	0.12014	0.11846	0.11798	0.11751	0.11793	0.1175	0.11761	0.11747	0.11747	0.11685	0.11565	0.11541	0.11534	0.11305	0.11287	0.11233	0.11186	0.11174	0.1115	0.1112	0.11104	0.1102	0.10994	0.10758	0.10699	0.10675	0.10664	0.10674	0.10641	0.10612
24	0.41081	0.37494	0.35915	0.31898	0.28948	0.23887	0.19483	0.16748	0.13101	0.11971	0.10247	0.09579	0.09274	0.09026	0.0861	0.08521	0.0846	0.08434	0.08427	0.08451	0.08417	0.08383	0.08396	0.08378	0.08338	0.08309	0.08286	0.08285	0.08281	0.08275	0.08243	0.08235	0.08223	0.08245	0.08198	0.08121	0.08106	0.08108	0.08095	0.08057	0.08055	0.08056	0.08042	0.08053	0.08064	0.08054	0.08065	0.08053	0.08051
28	0.39467	0.35374	0.33665	0.30348	0.2695	0.22463	0.16644	0.12932	0.11557	0.10977	0.1063	0.10359	0.09963	0.09836	0.09284	0.09148	0.07507	0.07318	0.07296	0.07276	0.0728	0.07288	0.0721	0.07271	0.07284	0.07213	0.07189	0.07091	0.07046	0.07003	0.06989	0.06985	0.06992	0.06982	0.06954	0.06947	0.06918	0.06918	0.06926	0.06943	0.0694	0.06936	0.0693	0.06931	0.06932	0.06933	0.06931	0.06937	0.06917
32	0.38436	0.36847	0.33747	0.26957	0.21998	0.1625	0.1347	0.10624	0.09894	0.0936	0.08767	0.08819	0.08643	0.0858	0.07423	0.07298	0.07315	0.07322	0.07317	0.07337	0.07238	0.07217	0.07125	0.07026	0.07029	0.07032	0.07001	0.07	0.07009	0.06994	0.06962	0.06946	0.06946	0.06973	0.06981	0.06966	0.06966	0.06949	0.06881	0.06848	0.06867	0.0687	0.06887	0.06907	0.06886	0.06891	0.06888	0.06872	0.06872
36	0.38216	0.36636	0.30971	0.22634	0.18521	0.13384	0.11581	0.0995	0.09407	0.08625	0.08439	0.08349	0.07994	0.07926	0.07756	0.07694	0.07668	0.07596	0.07582	0.07478	0.07356	0.07365	0.07407	0.07405	0.07382	0.07371	0.07369	0.07324	0.07306	0.07271	0.07224	0.07226	0.0722	0.07157	0.07122	0.07127	0.07002	0.06896	0.06845	0.06808	0.06784	0.06753	0.06744	0.06746	0.06738	0.06638	0.06678	0.06659	0.06611
40	0.39858	0.34996	0.31482	0.24061	0.17016	0.14002	0.09414	0.08642	0.08131	0.07775	0.07475	0.07196	0.07005	0.06924	0.06931	0.06832	0.06791	0.06778	0.06711	0.06672	0.06678	0.06689	0.06722	0.0668	0.06655	0.06672	0.06684	0.06642	0.06613	0.06641	0.06622	0.06595	0.06588	0.06535	0.06515	0.06514	0.06515	0.06515	0.06467	0.0651	0.06492	0.06469	0.06481	0.06461	0.06447	0.06463	0.06459	0.06458	0.06463
44	0.39611	0.35627	0.30108	0.20537	0.14871	0.11375	0.09999	0.09529	0.09079	0.08566	0.0792	0.07557	0.0745	0.0741	0.07388	0.07226	0.07171	0.07134	0.07043	0.07035	0.07104	0.07075	0.07094	0.07095	0.07009	0.06991	0.07003	0.06937	0.06915	0.06919	0.06872	0.06873	0.06861	0.06848	0.06841	0.0685	0.06833	0.06816	0.06836	0.06812	0.06777	0.06758	0.06754	0.06722	0.06723	0.06732	0.0675	0.06744	0.06609
48	0.37486	0.33651	0.23281	0.16187	0.12503	0.09483	0.08819	0.08019	0.07549	0.07241	0.06846	0.06908	0.06836	0.06728	0.06681	0.0659	0.06594	0.06605	0.06628	0.06669	0.06654	0.06638	0.06599	0.06582	0.06612	0.06641	0.06627	0.06625	0.06575	0.06568	0.06573	0.06573	0.06557	0.0653	0.06518	0.06545	0.06554	0.06563	0.06532	0.06519	0.06513	0.06523	0.06526	0.06519	0.06454	0.06449	0.06457	0.06457	0.06435
52	0.38755	0.34759	0.23288	0.16174	0.12306	0.09627	0.08328	0.08038	0.07938	0.07471	0.07348	0.07016	0.07022	0.0702	0.06973	0.06968	0.06972	0.06982	0.06988	0.06983	0.06876	0.06819	0.06739	0.0676	0.06755	0.06733	0.06725	0.06705	0.06693	0.0667	0.06673	0.06622	0.06631	0.06602	0.06555	0.06537	0.06531	0.06521	0.06519	0.06529	0.06505	0.06316	0.0633	0.06332	0.06314	0.06323	0.06332	0.06334	0.06331
56	0.39039	0.30624	0.21693	0.14478	0.10071	0.08041	0.07563	0.07541	0.06871	0.06722	0.06709	0.06634	0.06577	0.06451	0.06494	0.06467	0.06487	0.06495	0.06486	0.06445	0.06431	0.06425	0.06415	0.06436	0.06446	0.06434	0.06426	0.06398	0.06393	0.06396	0.06409	0.06387	0.06386	0.06382	0.06366	0.06377	0.06387	0.06388	0.06307	0.06315	0.06304	0.06288	0.06299	0.06287	0.06279	0.06264	0.06259	0.06263	0.06257
60	0.38497	0.2973	0.20218	0.12939	0.09499	0.0787	0.07377	0.07199	0.06973	0.06829	0.06776	0.06688	0.06687	0.06568	0.06561	0.06521	0.06525	0.06513	0.06515	0.06509	0.0653	0.06517	0.06494	0.06481	0.0649	0.06478	0.06469	0.06435	0.06433	0.06412	0.06412	0.0641	0.06416	0.06432	0.06424	0.06365	0.06368	0.06351	0.0634	0.06337	0.06332	0.06331	0.06324	0.06325	0.06322	0.06311	0.06302	0.06299	0.06292
64	0.37223	0.26418	0.17928	0.11763	0.09854	0.08794	0.08172	0.07384	0.0735	0.07183	0.07076	0.06944	0.06909	0.06842	0.06875	0.06857	0.06789	0.06736	0.06714	0.06714	0.06761	0.06687	0.06663	0.06647	0.06636	0.06595	0.06601	0.06588	0.06539	0.06536	0.06541	0.06536	0.06535	0.06492	0.06491	0.06475	0.06441	0.06446	0.06403	0.06394	0.06384	0.06391	0.06374	0.06359	0.06365	0.06337	0.06317	0.06311	0.06309
68	0.36721	0.28607	0.19024	0.11639	0.09818	0.08554	0.08028	0.07573	0.07414	0.07286	0.07154	0.06959	0.0701	0.07058	0.06961	0.06922	0.06782	0.06774	0.06736	0.06644	0.06653	0.06656	0.06624	0.06596	0.06594	0.06569	0.06551	0.06506	0.06481	0.06488	0.0647	0.06411	0.06399	0.06382	0.06356	0.06343	0.06353	0.06326	0.06332	0.0633	0.06322	0.06309	0.06295	0.06286	0.06279	0.06283	0.06264	0.06257	0.06253
72	0.36922	0.27061	0.15604	0.10436	0.0814	0.07604	0.07335	0.0711	0.0696	0.06892	0.06774	0.06817	0.06856	0.06824	0.06704	0.06703	0.06697	0.06641	0.06585	0.06573	0.06566	0.06555	0.06513	0.06519	0.06502	0.06486	0.06468	0.06485	0.06487	0.06436	0.06443	0.06444	0.06433	0.06429	0.0642	0.06403	0.06412	0.06424	0.06391	0.06394	0.0639	0.06385	0.06395	0.06391	0.06376	0.06367	0.0636	0.06332	0.06331
76	0.36931	0.25494	0.13686	0.08994	0.08071	0.07801	0.07236	0.06903	0.06862	0.067	0.06679	0.06776	0.0678	0.06758	0.06639	0.06603	0.06573	0.06524	0.06547	0.06533	0.0651	0.06484	0.06491	0.0647	0.06454	0.06427	0.06432	0.06437	0.0638	0.06385	0.06368	0.06371	0.06367	0.06338	0.06355	0.06379	0.06343	0.06329	0.06321	0.06307	0.06317	0.06326	0.06316	0.06312	0.06295	0.06282	0.06284	0.06246	0.06244
80	0.35849	0.23346	0.12792	0.0863	0.07822	0.07506	0.07385	0.07053	0.06863	0.06701	0.06655	0.06657	0.06643	0.06597	0.06601	0.06576	0.065	0.06502	0.06513	0.06497	0.06449	0.06442	0.06409	0.06404	0.06403	0.06409	0.06349	0.0635	0.0633	0.06328	0.06307	0.06287	0.06286	0.06295	0.06277	0.06286	0.06264	0.06244	0.0626	0.0627	0.06268	0.06275	0.06254	0.06252	0.06257	0.06263	0.06253	0.06225	0.06171
84	0.35581	0.20481	0.11756	0.09179	0.08029	0.07283	0.07182	0.06966	0.06896	0.06906	0.06883	0.06839	0.06816	0.06779	0.06738	0.06711	0.06683	0.06669	0.06642	0.06578	0.06583	0.06542	0.06488	0.06506	0.06511	0.06406	0.06409	0.06373	0.06373	0.06357	0.0633	0.06318	0.06317	0.06291	0.06283	0.0628	0.06288	0.06289	0.06277	0.0628	0.06277	0.06274	0.06272	0.06275	0.06262	0.06234	0.06213	0.06216	0.06208
88	0.33341	0.17912	0.11223	0.0905	0.08211	0.07406	0.07101	0.06974	0.06762	0.06704	0.06697	0.06703	0.06677	0.06652	0.06647	0.06564	0.06538	0.06533	0.06493	0.06485	0.06423	0.06406	0.06426	0.06426	0.06339	0.06332	0.06318	0.06309	0.06292	0.06268	0.06274	0.06237	0.06221	0.06204	0.0621	0.06207	0.06192	0.06189	0.06189	0.06197	0.06197	0.06187	0.06182	0.06176	0.06157	0.06155	0.06135	0.06124	0.06124
92	0.33079	0.17107	0.10113	0.08399	0.07745	0.07389	0.0697	0.0672	0.06594	0.06609	0.06645	0.06614	0.06629	0.06676	0.06562	0.06536	0.06503	0.06486	0.06504	0.06477	0.06451	0.06464	0.06462	0.06392	0.0638	0.06381	0.06375	0.06351	0.06358	0.06388	0.06356	0.0633	0.06311	0.06315	0.06298	0.06287	0.06277	0.06242	0.06247	0.06248	0.06242	0.06222	0.06198	0.06194	0.06186	0.0618	0.06169	0.06175	0.06165
96	0.32855	0.17411	0.09278	0.0779	0.07443	0.07072	0.06894	0.06715	0.06586	0.06581	0.06552	0.06505	0.06599	0.06521	0.06482	0.06469	0.06419	0.06433	0.06395	0.06386	0.06404	0.06416	0.06349	0.0634	0.06342	0.06339	0.06325	0.06332	0.06318	0.06316	0.06301	0.06279	0.06276	0.06253	0.06256	0.06234	0.06235	0.06236	0.06224	0.06216	0.06194	0.06203	0.06184	0.06175	0.06167	0.06178	0.06168	0.06129	0.06132
100	0.33123	0.17459	0.09654	0.08079	0.07617	0.06838	0.06727	0.06693	0.0671	0.06708	0.0663	0.06625	0.06578	0.06524	0.06501	0.06469	0.06472	0.06422	0.06405	0.06409	0.06423	0.06343	0.06345	0.06343	0.06354	0.06332	0.06336	0.06318	0.06314	0.06279	0.06279	0.06272	0.06256	0.06246	0.06226	0.0623	0.06224	0.06224	0.06188	0.06202	0.06186	0.06164	0.06158	0.06174	0.06177	0.06138	0.0614	0.06124	0.06112
104	0.32025	0.16465	0.08649	0.07583	0.07323	0.07049	0.06989	0.06862	0.06929	0.06931	0.06848	0.06856	0.06629	0.0663	0.06621	0.06567	0.06584	0.06558	0.06545	0.06544	0.06447	0.06457	0.06446	0.06451	0.06421	0.06419	0.06396	0.06387	0.06379	0.06378	0.06367	0.06365	0.06348	0.06345	0.06343	0.06335	0.06306	0.06288	0.06287	0.06259	0.06255	0.06254	0.06251	0.06206	0.06199	0.06184	0.06169	0.06145	0.06135
108	0.32062	0.15308	0.0862	0.07765	0.0706	0.06821	0.06588	0.06568	0.06613	0.06609	0.06554	0.06489	0.06416	0.06392	0.06379	0.06399	0.06391	0.06378	0.06386	0.06324	0.06326	0.06279	0.06271	0.06243	0.06248	0.06217	0.06194	0.06184	0.06194	0.06185	0.06181	0.06176	0.06186	0.06175	0.06166	0.06143	0.0613	0.06118	0.061	0.06093	0.06105	0.06095	0.06065	0.06075	0.06061	0.06065	0.05983	0.05966	0.05944
112	0.29564	0.13837	0.0832	0.07635	0.06826	0.0671	0.06531	0.06508	0.06558	0.06542	0.06562	0.06552	0.06576	0.06547	0.06484	0.06467	0.06461	0.06473	0.06475	0.06433	0.064	0.06393	0.06356	0.06347	0.06342	0.06342	0.0632	0.06308	0.06296	0.06283	0.06257	0.06266	0.06254	0.06242	0.06192	0.06203	0.06179	0.06183	0.06173	0.06158	0.06123	0.06132	0.0612	0.06108	0.06045	0.06042	0.06031	0.06019	0.06008
116	0.29414	0.13018	0.08181	0.07297	0.0682	0.06614	0.06535	0.06526	0.06513	0.06427	0.0643	0.06423	0.06402	0.06389	0.06395	0.06354	0.06352	0.06355	0.06256	0.06246	0.06246	0.06249	0.06238	0.06261	0.06251	0.06241	0.06252	0.06244	0.06242	0.06215	0.06224	0.06222	0.06198	0.06172	0.06167	0.06142	0.06139	0.06132	0.06122	0.06087	0.06094	0.06091	0.06008	0.05994	0.05967	0.0596	0.05957	0.0595	0.0595
120	0.28982	0.11588	0.07103	0.06881	0.06633	0.06488	0.06339	0.06286	0.0628	0.06282	0.06321	0.06285	0.06269	0.06239	0.06206	0.06191	0.06213	0.06164	0.06171	0.06163	0.0616	0.06141	0.06171	0.06152	0.06127	0.06116	0.06107	0.06099	0.0608	0.0608	0.06085	0.06066	0.06055	0.06057	0.06033	0.0604	0.06051	0.06025	0.06011	0.06004	0.05995	0.05968	0.05968	0.05949	0.05942	0.05926	0.05929	0.05931	0.05923
124	0.29672	0.12583	0.0817	0.07246	0.0671	0.06586	0.06575	0.06605	0.06545	0.06571	0.06503	0.06496	0.06506	0.06512	0.06469	0.06454	0.06463	0.06377	0.06337	0.06331	0.06245	0.06252	0.06237	0.06231	0.0622	0.06217	0.06208	0.06186	0.06182	0.06185	0.06172	0.06163	0.06144	0.06121	0.06118	0.06124	0.06068	0.06075	0.06064	0.06064	0.06017	0.06005	0.05992	0.05984	0.05974	0.05975	0.05951	0.0595	0.05958
128	0.28677	0.1178	0.09296	0.07603	0.07406	0.07017	0.06995	0.06987	0.06885	0.06839	0.06727	0.06708	0.06657	0.0665	0.06621	0.06633	0.06519	0.06505	0.0646	0.06444	0.06437	0.06406	0.06397	0.06379	0.06373	0.06353	0.06321	0.06337	0.06324	0.06299	0.06243	0.06222	0.06201	0.06194	0.06197	0.06163	0.06173	0.06153	0.06124	0.06114	0.06084	0.0607	0.06051	0.06048	0.06033	0.06014	0.06022	0.06002	0.05991
132	0.29257	0.12813	0.09638	0.07448	0.07182	0.06959	0.06999	0.06987	0.06888	0.06826	0.06736	0.06716	0.06688	0.06623	0.06594	0.06604	0.06457	0.06414	0.06408	0.06393	0.06391	0.06366	0.06332	0.06325	0.06304	0.06298	0.06309	0.063	0.06227	0.062	0.06193	0.06167	0.06167	0.06176	0.06144	0.06147	0.0612	0.06057	0.06053	0.06027	0.06025	0.06006	0.05999	0.05986	0.05969	0.05973	0.05982	0.05964	0.05958
136	0.26362	0.126	0.08796	0.07362	0.07114	0.06893	0.0692	0.06872	0.06819	0.06685	0.06652	0.06575	0.06557	0.06526	0.06525	0.06428	0.06424	0.06392	0.0638	0.06347	0.06311	0.06274	0.0627	0.06252	0.06236	0.06216	0.06212	0.06213	0.06182	0.06192	0.06145	0.06139	0.06141	0.06094	0.06099	0.0609	0.06024	0.06007	0.05987	0.05982	0.05971	0.05976	0.05944	0.05936	0.05935	0.05936	0.05934	0.05938	0.05923
140	0.28631	0.11269	0.08134	0.07064	0.06744	0.06602	0.0661	0.06558	0.0658	0.06532	0.06521	0.06471	0.0644	0.06401	0.06413	0.06327	0.06296	0.06296	0.06273	0.06276	0.06267	0.06248	0.06228	0.0622	0.06199	0.06206	0.06194	0.06173	0.06161	0.06134	0.06126	0.06126	0.06083	0.06087	0.06081	0.06016	0.05999	0.05976	0.05967	0.05958	0.05955	0.05939	0.05945	0.05943	0.05924	0.05925	0.0592	0.0591	0.0591
144	0.25637	0.09687	0.08075	0.07176	0.06893	0.06741	0.06716	0.06638	0.06653	0.06595	0.06589	0.06564	0.06513	0.06514	0.06441	0.06438	0.06426	0.06398	0.06405	0.06391	0.06375	0.06377	0.06359	0.06334	0.06324	0.06308	0.06275	0.06269	0.06228	0.06215	0.06216	0.06169	0.06169	0.0614	0.06078	0.06061	0.06033	0.06023	0.0601	0.05998	0.05979	0.05986	0.05989	0.05965	0.05968	0.05955	0.05945	0.05924	0.05922
148	0.25383	0.08941	0.07653	0.06742	0.0666	0.06609	0.06659	0.06623	0.06655	0.06594	0.06575	0.06561	0.06529	0.06539	0.06439	0.06403	0.06389	0.06369	0.06367	0.06373	0.06365	0.06352	0.06339	0.06314	0.063	0.0627	0.06252	0.0623	0.06229	0.06235	0.06191	0.06199	0.06171	0.06111	0.06094	0.06068	0.06054	0.06057	0.06051	0.0603	0.06032	0.06039	0.06025	0.06023	0.06012	0.0601	0.05983	0.05982	0.05986
152	0.23959	0.08748	0.07555	0.06855	0.0667	0.06747	0.067	0.06473	0.06427	0.064	0.06327	0.0632	0.06273	0.06287	0.06253	0.06255	0.06242	0.06289	0.06258	0.0623	0.06231	0.06207	0.06185	0.06184	0.06179	0.06147	0.06137	0.0611	0.06097	0.06076	0.06077	0.06051	0.06012	0.05994	0.05972	0.0596	0.05963	0.05962	0.05947	0.05954	0.05955	0.05946	0.05943	0.05933	0.05931	0.05905	0.05909	0.05909	0.05902
156	0.23749	0.09017	0.07629	0.06883	0.06708	0.06686	0.06657	0.06674	0.06573	0.06533	0.06533	0.06478	0.06453	0.06385	0.06356	0.06363	0.06337	0.06325	0.06318	0.06309	0.06288	0.06281	0.06286	0.06272	0.06246	0.06258	0.06224	0.06224	0.06211	0.06177	0.06156	0.06076	0.0607	0.06047	0.06039	0.06029	0.06021	0.06	0.06002	0.06006	0.05997	0.05992	0.05978	0.05977	0.05967	0.05963	0.05956	0.05952	0.05958
160	0.22424	0.08749	0.07375	0.06884	0.06639	0.066	0.06504	0.06502	0.06444	0.06432	0.06428	0.06381	0.06394	0.06284	0.06283	0.06265	0.06268	0.06266	0.06249	0.06257	0.06244	0.0622	0.0622	0.062	0.06186	0.06161	0.06149	0.06156	0.06111	0.06093	0.06086	0.0604	0.06003	0.06	0.05986	0.05972	0.05956	0.05959	0.05962	0.0594	0.05931	0.05918	0.05917	0.05908	0.05919	0.05912	0.05912	0.05904	0.05908
164	0.22443	0.089	0.07525	0.06629	0.06326	0.06351	0.06266	0.06297	0.06251	0.06238	0.06227	0.06175	0.0619	0.06161	0.06155	0.06103	0.06139	0.06115	0.06102	0.0609	0.06083	0.06091	0.0608	0.06059	0.06061	0.06047	0.06045	0.06012	0.0601	0.05994	0.05955	0.05941	0.0593	0.05921	0.05911	0.05884	0.05891	0.05894	0.05884	0.05872	0.05857	0.05854	0.05852	0.05858	0.05853	0.05853	0.05848	0.05825	0.05827
168	0.21888	0.08297	0.07155	0.06887	0.06693	0.06616	0.06604	0.06592	0.0655	0.0648	0.06474	0.06478	0.06392	0.0635	0.06353	0.06335	0.06339	0.0631	0.0631	0.063	0.06277	0.0626	0.06228	0.06223	0.06191	0.06197	0.06175	0.06147	0.06127	0.06067	0.06054	0.06037	0.06018	0.0601	0.06	0.06006	0.06005	0.05993	0.05986	0.05971	0.05958	0.05952	0.05959	0.05953	0.0595	0.05947	0.0592	0.05916	0.05893
172	0.19325	0.08107	0.07012	0.06789	0.06359	0.06409	0.06375	0.06362	0.06409	0.06351	0.06321	0.0632	0.06256	0.06232	0.0621	0.06239	0.062	0.06194	0.06181	0.0617	0.06178	0.06171	0.06151	0.06136	0.06126	0.06133	0.06096	0.06093	0.06098	0.06092	0.06067	0.06046	0.06037	0.0601	0.06012	0.06005	0.05988	0.05977	0.05967	0.0596	0.05947	0.05951	0.05946	0.05949	0.05944	0.05916	0.05909	0.05896	0.05888
176	0.21887	0.08294	0.07113	0.06775	0.06557	0.06575	0.06479	0.06421	0.06404	0.06372	0.06306	0.06331	0.06251	0.06229	0.0621	0.0622	0.06205	0.06215	0.062	0.06188	0.06188	0.06165	0.06149	0.06118	0.06121	0.06056	0.06059	0.06051	0.05995	0.05958	0.05948	0.05945	0.05932	0.05918	0.05922	0.059	0.05902	0.05887	0.05886	0.05868	0.05874	0.05867	0.05874	0.05872	0.05846	0.05839	0.05831	0.05821	0.0582
180	0.21165	0.08367	0.07042	0.06685	0.06662	0.06672	0.0667	0.06626	0.06582	0.06574	0.06555	0.06476	0.06425	0.06406	0.06388	0.06373	0.06328	0.06321	0.06299	0.06292	0.06271	0.06218	0.06183	0.06172	0.06169	0.06131	0.0611	0.06051	0.06018	0.05996	0.05982	0.05976	0.05958	0.05965	0.05957	0.05955	0.05934	0.05937	0.05918	0.05922	0.05914	0.05918	0.05907	0.05882	0.05871	0.05864	0.05856	0.05851	0.05835
184	0.1935	0.08047	0.07228	0.06824	0.06716	0.06717	0.06721	0.06624	0.06567	0.06568	0.06545	0.06428	0.06416	0.06387	0.06403	0.06372	0.06355	0.06352	0.06318	0.06318	0.06284	0.06269	0.06239	0.06238	0.06189	0.06194	0.06177	0.06093	0.06054	0.06033	0.06026	0.06004	0.06004	0.06002	0.05988	0.05975	0.05969	0.05946	0.05952	0.05948	0.0594	0.05938	0.0591	0.05899	0.05889	0.05874	0.05848	0.05838	0.05828
188	0.17669	0.07981	0.07167	0.06751	0.06791	0.06717	0.06669	0.06572	0.06512	0.06447	0.06476	0.06375	0.06339	0.06309	0.06315	0.06284	0.06276	0.06271	0.06269	0.06255	0.06209	0.062	0.0618	0.06181	0.06151	0.06124	0.06063	0.06025	0.0601	0.06	0.05988	0.05993	0.05997	0.0598	0.05975	0.05967	0.05929	0.0593	0.05925	0.05918	0.05901	0.05879	0.05875	0.05864	0.05852	0.05843	0.05829	0.05823	0.05817
192	0.18398	0.08125	0.07046	0.06716	0.06754	0.06699	0.06693	0.06684	0.06622	0.06551	0.06563	0.06452	0.0643	0.06382	0.06372	0.06345	0.06325	0.06293	0.06305	0.06267	0.06247	0.06207	0.06199	0.06148	0.06131	0.06038	0.06015	0.05979	0.05962	0.05958	0.05933	0.05936	0.05919	0.05918	0.05909	0.05893	0.0589	0.05889	0.05884	0.05886	0.05864	0.05864	0.05847	0.05839	0.05832	0.05824	0.05813	0.05806	0.05797
196	0.17491	0.07824	0.07144	0.06826	0.0685	0.06782	0.06665	0.06643	0.06596	0.06531	0.06515	0.06469	0.06439	0.06449	0.06422	0.06396	0.06366	0.06345	0.06334	0.06296	0.0629	0.06276	0.06273	0.06242	0.06202	0.06111	0.06068	0.06046	0.06045	0.06019	0.06022	0.06012	0.06012	0.05996	0.05985	0.05955	0.05962	0.05956	0.05956	0.05941	0.0594	0.05915	0.0591	0.05898	0.05894	0.0588	0.05872	0.05861	0.05834
200	0.17798	0.07891	0.07094	0.06894	0.06879	0.06813	0.06706	0.06632	0.06568	0.06527	0.06437	0.06403	0.06359	0.06368	0.06332	0.06333	0.06318	0.06295	0.06278	0.0625	0.06201	0.06208	0.06163	0.06159	0.06024	0.05996	0.05967	0.0595	0.05932	0.05924	0.05928	0.05914	0.05911	0.05898	0.05879	0.05875	0.05856	0.05853	0.05843	0.05819	0.058	0.05799	0.05796	0.05786	0.05776	0.05775	0.05766	0.05738	0.05736
204	0.15854	0.07757	0.07166	0.0682	0.06843	0.06768	0.06638	0.0659	0.06563	0.06543	0.06418	0.06388	0.06357	0.06347	0.06321	0.06311	0.06274	0.06256	0.06238	0.06217	0.06187	0.06185	0.06152	0.06125	0.06059	0.06024	0.06001	0.05995	0.05978	0.05978	0.05959	0.05954	0.05937	0.0591	0.05915	0.05911	0.0591	0.05906	0.05882	0.05854	0.05848	0.05839	0.05828	0.05812	0.05809	0.05795	0.05767	0.05768	0.05705
208	0.15463	0.07521	0.06877	0.06739	0.06775	0.06745	0.06625	0.06576	0.06544	0.06525	0.06428	0.0641	0.06369	0.06348	0.06341	0.0632	0.06291	0.06265	0.06214	0.0618	0.06172	0.06113	0.06116	0.06002	0.05992	0.05973	0.05955	0.05934	0.05938	0.05936	0.0592	0.059	0.05897	0.05884	0.05879	0.05875	0.05874	0.05843	0.05825	0.05824	0.05808	0.05804	0.05793	0.05793	0.05779	0.05755	0.0575	0.05665	0.05675
212	0.14821	0.07792	0.06857	0.06655	0.06727	0.0667	0.06613	0.06558	0.06493	0.06495	0.06387	0.06385	0.0636	0.06331	0.06322	0.06291	0.0627	0.06245	0.06223	0.0619	0.06185	0.06144	0.06118	0.06044	0.06008	0.0598	0.05972	0.05947	0.05957	0.05938	0.05929	0.05919	0.05893	0.05899	0.05889	0.05887	0.05874	0.05875	0.05854	0.05842	0.05838	0.0582	0.0582	0.0581	0.05788	0.05784	0.05752	0.05694	0.0569
216	0.14771	0.07631	0.06754	0.06387	0.06366	0.06361	0.06322	0.06301	0.06239	0.06224	0.06228	0.06211	0.06219	0.06194	0.062	0.06169	0.06171	0.06141	0.06127	0.06101	0.06097	0.06073	0.06044	0.05985	0.05961	0.05941	0.05923	0.05924	0.05917	0.05903	0.05888	0.05869	0.05868	0.05869	0.05873	0.05864	0.0584	0.05817	0.05812	0.05803	0.05797	0.05794	0.05789	0.0578	0.05768	0.05737	0.05712	0.05707	0.05696
220	0.13751	0.07676	0.06519	0.06412	0.0641	0.0643	0.06373	0.06336	0.06276	0.06234	0.06221	0.06199	0.06196	0.06147	0.06121	0.06098	0.06092	0.06071	0.06042	0.06042	0.06002	0.05989	0.05952	0.05919	0.05905	0.05905	0.05872	0.05887	0.05877	0.05873	0.0587	0.05845	0.0585	0.05846	0.05844	0.0582	0.05799	0.05796	0.05788	0.05777	0.05769	0.05763	0.05751	0.05732	0.05719	0.05681	0.05678	0.05673	0.05669
224	0.13316	0.07599	0.06814	0.06648	0.06653	0.06671	0.06614	0.06548	0.06523	0.0646	0.06393	0.06341	0.06306	0.06272	0.0625	0.06245	0.06229	0.06196	0.06162	0.06164	0.06125	0.06094	0.06023	0.05996	0.05974	0.0595	0.05947	0.05917	0.05918	0.05903	0.05883	0.05893	0.05884	0.05886	0.05883	0.05874	0.05859	0.05843	0.05836	0.05823	0.05825	0.05816	0.05789	0.05785	0.05724	0.05723	0.05718	0.05712	0.05689
228	0.1399	0.07591	0.0678	0.0669	0.06674	0.06588	0.06575	0.06534	0.06514	0.06412	0.0638	0.06364	0.06338	0.06328	0.063	0.06288	0.06249	0.06219	0.06189	0.06171	0.06147	0.06065	0.0603	0.06005	0.05991	0.05961	0.05967	0.05954	0.05949	0.05943	0.05922	0.05924	0.05912	0.05909	0.05884	0.05859	0.05854	0.05847	0.05838	0.05839	0.05822	0.05798	0.05793	0.0572	0.05717	0.05708	0.057	0.05682	0.05681
232	0.12852	0.07536	0.06741	0.06716	0.06673	0.0662	0.06587	0.06547	0.06556	0.06417	0.06402	0.06385	0.06357	0.06342	0.06309	0.06297	0.0624	0.06197	0.06165	0.06118	0.061	0.06035	0.06002	0.05987	0.05963	0.05957	0.05949	0.05946	0.05926	0.05901	0.0591	0.05905	0.05905	0.05878	0.0586	0.05856	0.05848	0.05836	0.05825	0.05809	0.05788	0.05778	0.05749	0.05748	0.0574	0.05735	0.05704	0.05699	0.05693
236	0.1292	0.07335	0.06698	0.066	0.06561	0.06504	0.06451	0.06365	0.06366	0.06289	0.06249	0.06244	0.06213	0.062	0.06181	0.0617	0.06143	0.06103	0.06104	0.06069	0.06045	0.05981	0.05958	0.05942	0.05907	0.05909	0.059	0.0589	0.05879	0.05862	0.05868	0.05871	0.05868	0.05845	0.05815	0.05806	0.05796	0.05777	0.05785	0.05775	0.05755	0.05741	0.05704	0.05706	0.05701	0.05681	0.05676	0.05673	0.05681
240	0.12566	0.07025	0.06535	0.0641	0.06374	0.06334	0.06272	0.06211	0.06103	0.06084	0.06072	0.06076	0.06055	0.06047	0.0604	0.06036	0.06029	0.05993	0.05977	0.05976	0.05925	0.05896	0.05878	0.05871	0.05859	0.05863	0.05854	0.05837	0.05815	0.05827	0.05824	0.05821	0.05798	0.05773	0.05767	0.05758	0.05741	0.0574	0.0573	0.05704	0.05706	0.05649	0.05647	0.05641	0.0562	0.05613	0.05608	0.0562	0.0563
244	0.11857	0.07467	0.06892	0.06879	0.06739	0.06643	0.06608	0.06544	0.06434	0.06422	0.06377	0.06354	0.06335	0.06302	0.06304	0.06256	0.06238	0.06247	0.06188	0.06157	0.06078	0.06041	0.0602	0.05987	0.05981	0.0597	0.05967	0.05959	0.05932	0.05936	0.05936	0.0592	0.05893	0.05867	0.05853	0.05845	0.05834	0.05828	0.05805	0.05799	0.05736	0.05739	0.05731	0.05726	0.05698	0.05697	0.05701	0.05707	0.05706
248	0.11759	0.07297	0.06795	0.06734	0.06678	0.0654	0.06515	0.06459	0.06341	0.06313	0.06298	0.06237	0.06215	0.06173	0.06171	0.0613	0.06089	0.06095	0.06063	0.06039	0.05966	0.05946	0.05921	0.05897	0.05911	0.05893	0.05878	0.05857	0.05867	0.05861	0.05849	0.05832	0.05804	0.05789	0.05779	0.05768	0.05734	0.05724	0.05707	0.05695	0.05667	0.05659	0.05653	0.0563	0.05631	0.05629	0.05635	0.05634	0.0564
252	0.10809	0.07172	0.06776	0.0683	0.06753	0.06673	0.06614	0.06561	0.06452	0.06403	0.06383	0.06345	0.06333	0.06302	0.06279	0.06241	0.06208	0.06184	0.06093	0.06029	0.05994	0.05968	0.05954	0.05947	0.05933	0.05927	0.05914	0.05894	0.05893	0.05894	0.05887	0.05858	0.05842	0.05829	0.05817	0.0581	0.058	0.05778	0.05769	0.05705	0.05701	0.0569	0.0567	0.05664	0.05659	0.05665	0.05678	0.05678	0.05673
256	0.1045	0.07241	0.06814	0.0675	0.06698	0.06573	0.06521	0.06502	0.0637	0.06334	0.06306	0.06277	0.06255	0.06243	0.06203	0.06184	0.06166	0.06126	0.0611	0.06059	0.06012	0.05993	0.05961	0.05954	0.05935	0.05929	0.05904	0.05909	0.05891	0.05886	0.05865	0.05845	0.05834	0.0583	0.05813	0.05814	0.05806	0.05787	0.05746	0.05746	0.05735	0.05725	0.05702	0.05696	0.05706	0.05716	0.05714	0.05709	0.05707
260	0.10981	0.07026	0.06708	0.06705	0.06613	0.06516	0.06475	0.06449	0.06314	0.06267	0.06281	0.06265	0.06239	0.06229	0.0615	0.06126	0.06109	0.06061	0.06038	0.05974	0.05947	0.05938	0.05913	0.05922	0.05914	0.05895	0.05867	0.05862	0.05866	0.05857	0.05825	0.05808	0.05798	0.05788	0.05786	0.05768	0.05746	0.05741	0.05689	0.05683	0.05678	0.05657	0.05655	0.05658	0.05664	0.05668	0.05664	0.05665	0.05667
264	0.10443	0.07087	0.06733	0.06763	0.06688	0.06626	0.06577	0.06562	0.06391	0.06329	0.06313	0.06307	0.06278	0.0627	0.06219	0.06181	0.06186	0.06155	0.0605	0.06012	0.05993	0.05971	0.05967	0.05953	0.0594	0.05927	0.05914	0.0591	0.0591	0.05883	0.0586	0.05843	0.05839	0.05813	0.05813	0.05796	0.05785	0.0572	0.05722	0.05713	0.05691	0.05683	0.05678	0.0569	0.05691	0.05697	0.05688	0.05686	0.05686
268	0.1041	0.06979	0.06688	0.06667	0.0665	0.06614	0.065	0.06471	0.06432	0.06405	0.06374	0.06347	0.06311	0.06288	0.06236	0.06194	0.06168	0.06125	0.06046	0.06003	0.05981	0.05955	0.05956	0.05939	0.05921	0.05892	0.05903	0.05892	0.05892	0.05866	0.05843	0.05829	0.05818	0.05816	0.05799	0.05774	0.05763	0.05721	0.05715	0.05709	0.05685	0.05681	0.05687	0.05692	0.05692	0.05688	0.05688	0.05691	0.05683
272	0.10209	0.0705	0.06679	0.06766	0.06646	0.06611	0.06589	0.06458	0.06434	0.06384	0.06326	0.0632	0.06293	0.06269	0.06218	0.06182	0.06149	0.06122	0.06045	0.06017	0.06006	0.05977	0.05981	0.05973	0.05966	0.05948	0.05951	0.05949	0.05916	0.05892	0.05875	0.05865	0.05837	0.05836	0.05813	0.05801	0.05737	0.05731	0.05721	0.05693	0.05684	0.05686	0.05689	0.05691	0.05688	0.0569	0.05689	0.05685	0.05677
276	0.09275	0.06962	0.06592	0.06579	0.06519	0.06453	0.0639	0.06326	0.063	0.06281	0.06238	0.06219	0.06198	0.0617	0.06143	0.06144	0.06105	0.06082	0.05938	0.05917	0.05907	0.059	0.05889	0.05873	0.05851	0.05846	0.05838	0.05836	0.0581	0.0579	0.0578	0.05768	0.05761	0.05748	0.05723	0.05699	0.05674	0.05669	0.05657	0.05636	0.05633	0.05639	0.05645	0.05649	0.05638	0.05641	0.05641	0.05634	0.05622
280	0.09543	0.06992	0.0669	0.06602	0.06594	0.06525	0.06483	0.06424	0.06388	0.06361	0.06319	0.06295	0.0629	0.06221	0.06199	0.06198	0.0616	0.06083	0.06045	0.06013	0.05991	0.05994	0.05974	0.0596	0.0593	0.05911	0.05907	0.05895	0.05875	0.05869	0.05851	0.05829	0.05829	0.05807	0.05796	0.05726	0.05722	0.05708	0.05681	0.0568	0.0568	0.05685	0.05684	0.0568	0.05682	0.05686	0.05678	0.05663	0.05661
284	0.09505	0.07038	0.06709	0.067	0.06671	0.06621	0.06564	0.06444	0.06402	0.06371	0.06335	0.06303	0.06275	0.06234	0.062	0.0618	0.06148	0.06076	0.0604	0.06018	0.0598	0.05985	0.05972	0.0596	0.05929	0.05928	0.05926	0.05899	0.05869	0.05855	0.05845	0.05839	0.05823	0.05799	0.05773	0.05734	0.05718	0.05701	0.05701	0.05695	0.05708	0.05709	0.05713	0.05712	0.05712	0.05709	0.05696	0.05691	0.05689
288	0.09174	0.06885	0.06699	0.0663	0.06589	0.06564	0.06512	0.06407	0.06367	0.06362	0.0634	0.06294	0.06285	0.06247	0.06201	0.06159	0.06131	0.06037	0.05998	0.05987	0.05973	0.05949	0.05939	0.05904	0.05906	0.05897	0.05896	0.05869	0.05852	0.05836	0.05823	0.05814	0.05795	0.05777	0.05712	0.0571	0.05697	0.05675	0.05674	0.05678	0.05686	0.05687	0.05683	0.05682	0.05683	0.05677	0.05663	0.05662	0.05659
292	0.09191	0.06993	0.06785	0.06699	0.06639	0.06583	0.06525	0.06372	0.06319	0.06307	0.06303	0.06262	0.06251	0.06219	0.06191	0.06136	0.06108	0.05905	0.0588	0.0586	0.05858	0.05844	0.05831	0.05812	0.05808	0.05804	0.05775	0.05763	0.05748	0.05737	0.05726	0.05716	0.05692	0.05673	0.05655	0.05649	0.05629	0.05625	0.05617	0.05625	0.05627	0.0563	0.0563	0.0563	0.05624	0.05607	0.05603	0.05599	0.05588
296	0.09064	0.06962	0.06707	0.06695	0.06602	0.0655	0.06526	0.06398	0.06354	0.06336	0.06305	0.06288	0.06252	0.06209	0.06203	0.06157	0.06072	0.0603	0.06012	0.05985	0.05998	0.05982	0.05965	0.05943	0.0594	0.0593	0.05906	0.05875	0.05862	0.05842	0.05837	0.05817	0.05792	0.0573	0.05726	0.05714	0.05694	0.05692	0.05698	0.05706	0.05705	0.05694	0.05698	0.05697	0.0569	0.05679	0.05679	0.05673	0.05653
300	0.09165	0.06946	0.06773	0.06698	0.06622	0.06526	0.0651	0.06419	0.06365	0.06315	0.06295	0.06262	0.06221	0.06187	0.06191	0.06141	0.06055	0.06017	0.05997	0.05978	0.05968	0.05957	0.05935	0.05911	0.05898	0.05895	0.05862	0.05849	0.0584	0.05818	0.05808	0.05775	0.05768	0.05722	0.05716	0.05691	0.05689	0.05682	0.05686	0.05687	0.05683	0.05681	0.05685	0.05675	0.05666	0.05661	0.05663	0.05651	0.0565
304	0.09035	0.06855	0.06737	0.06617	0.06567	0.06502	0.06474	0.06398	0.06383	0.06274	0.06262	0.06214	0.06171	0.06118	0.06085	0.06066	0.06002	0.05968	0.05962	0.05948	0.0594	0.05921	0.05896	0.05896	0.05892	0.05861	0.05839	0.05834	0.05825	0.0582	0.05805	0.0578	0.05717	0.05714	0.057	0.05679	0.05674	0.0568	0.05686	0.0569	0.05681	0.05681	0.05679	0.05664	0.05662	0.05663	0.05653	0.0565	0.05648
308	0.08899	0.06926	0.06771	0.06684	0.06614	0.06545	0.06467	0.06428	0.064	0.06339	0.06307	0.06276	0.06234	0.06179	0.06146	0.0612	0.06031	0.05997	0.05966	0.0597	0.05955	0.05935	0.05911	0.05907	0.05901	0.05873	0.05851	0.05837	0.05826	0.05815	0.0579	0.05782	0.05726	0.05713	0.05707	0.0569	0.05681	0.05687	0.0569	0.05685	0.05683	0.05684	0.05678	0.05659	0.05659	0.05656	0.05645	0.05637	0.05641
312	0.08763	0.06905	0.06737	0.06686	0.06627	0.06542	0.06428	0.06413	0.06365	0.06324	0.06286	0.06268	0.06229	0.06199	0.06151	0.06063	0.06024	0.06007	0.05977	0.05977	0.05955	0.0594	0.05931	0.05918	0.05919	0.05875	0.05862	0.05857	0.05842	0.05827	0.05803	0.05743	0.05744	0.05733	0.05702	0.05701	0.05701	0.0571	0.05714	0.05704	0.05706	0.057	0.05686	0.05686	0.05683	0.05668	0.05666	0.05672	0.05664
316	0.08789	0.06904	0.06739	0.06681	0.06606	0.06503	0.06401	0.06378	0.06358	0.06319	0.06258	0.06225	0.06176	0.06155	0.06123	0.0603	0.05992	0.05981	0.05957	0.05934	0.05924	0.05893	0.05906	0.05904	0.0587	0.05848	0.05835	0.05823	0.05816	0.05808	0.05765	0.05712	0.05704	0.05698	0.05676	0.05665	0.05674	0.05678	0.05675	0.05674	0.05676	0.05669	0.05652	0.05653	0.05655	0.05644	0.0564	0.05643	0.05638
320	0.08572	0.06927	0.06685	0.06604	0.06539	0.06454	0.06382	0.06351	0.06336	0.06318	0.06283	0.0625	0.06193	0.06184	0.06137	0.06056	0.06015	0.05992	0.05982	0.0597	0.05959	0.05936	0.0593	0.05916	0.05887	0.05862	0.05839	0.05824	0.05821	0.05791	0.05775	0.05734	0.05723	0.057	0.05695	0.05699	0.05703	0.05702	0.05693	0.05695	0.05686	0.0567	0.05668	0.05669	0.05655	0.05651	0.05658	0.05648	0.05639
324	0.08517	0.06874	0.06706	0.06635	0.0657	0.06521	0.06427	0.0637	0.06338	0.06317	0.06288	0.06251	0.06185	0.06172	0.06114	0.0604	0.05992	0.05965	0.05967	0.05951	0.0593	0.05911	0.05912	0.05905	0.05865	0.05852	0.05842	0.05832	0.05818	0.05797	0.05731	0.05731	0.05717	0.05693	0.05689	0.05699	0.05702	0.05699	0.05696	0.05697	0.05687	0.05669	0.05668	0.05657	0.05654	0.0565	0.05645	0.05632	0.05631
328	0.08613	0.06926	0.06732	0.06707	0.06586	0.0653	0.06381	0.0632	0.06321	0.0629	0.06267	0.06191	0.06172	0.06135	0.06112	0.06026	0.06003	0.05975	0.05978	0.05958	0.05935	0.05939	0.05933	0.05908	0.05891	0.05877	0.05864	0.05857	0.05828	0.05816	0.05739	0.05726	0.057	0.05692	0.05692	0.05698	0.05699	0.05691	0.05692	0.05685	0.0567	0.05666	0.05664	0.05651	0.05644	0.05649	0.05641	0.05634	0.05625
332	0.08539	0.06881	0.06751	0.06714	0.06524	0.06495	0.06319	0.06306	0.06299	0.06277	0.06223	0.06176	0.06135	0.06102	0.06095	0.06051	0.06027	0.05996	0.05984	0.05975	0.05944	0.05949	0.05945	0.05913	0.05892	0.05872	0.0585	0.05843	0.05807	0.05772	0.05736	0.05724	0.057	0.05699	0.05703	0.05707	0.05704	0.05704	0.05706	0.05699	0.05682	0.05682	0.05675	0.05673	0.05675	0.05669	0.05653	0.05648	0.05636
336	0.08444	0.06826	0.0669	0.06681	0.06602	0.06553	0.0638	0.06355	0.06319	0.06305	0.06277	0.06235	0.06192	0.0613	0.06036	0.05991	0.05972	0.05958	0.05945	0.05927	0.05906	0.05907	0.05902	0.05873	0.05849	0.05843	0.05828	0.05815	0.05789	0.05713	0.05701	0.05694	0.05668	0.05668	0.05682	0.05683	0.05679	0.05682	0.0568	0.05664	0.05662	0.0566	0.05647	0.05643	0.0564	0.05635	0.05626	0.05615	0.05608
340	0.08279	0.06835	0.06755	0.06609	0.06534	0.06467	0.06358	0.06295	0.0625	0.06235	0.06217	0.06185	0.06159	0.06119	0.06047	0.06006	0.05988	0.05972	0.05958	0.05935	0.05913	0.05909	0.05907	0.05864	0.05852	0.05838	0.05818	0.05786	0.05776	0.05713	0.057	0.05675	0.05669	0.05675	0.0568	0.05681	0.05682	0.05677	0.05666	0.05651	0.05652	0.05641	0.05638	0.05642	0.05637	0.0563	0.05622	0.05609	0.05607
344	0.08204	0.06867	0.06746	0.06619	0.06586	0.06518	0.06386	0.06331	0.06286	0.06241	0.06239	0.06202	0.06189	0.06136	0.06066	0.06016	0.05992	0.05999	0.05971	0.05946	0.05944	0.05938	0.0591	0.05884	0.05874	0.0586	0.05846	0.05817	0.05787	0.05778	0.05765	0.0574	0.05734	0.05742	0.05747	0.0574	0.05741	0.05734	0.05715	0.05709	0.05707	0.05694	0.05689	0.05689	0.0568	0.05672	0.05662	0.05657	0.05648
348	0.08065	0.0678	0.06693	0.06577	0.0653	0.06488	0.06361	0.06342	0.06315	0.06268	0.06249	0.06203	0.06176	0.0613	0.06042	0.06011	0.05974	0.05966	0.05942	0.05902	0.059	0.05899	0.05875	0.05846	0.05833	0.05815	0.05801	0.05776	0.05708	0.05698	0.0569	0.0568	0.0568	0.05688	0.05687	0.05679	0.0568	0.05665	0.05646	0.05646	0.0563	0.05629	0.05634	0.05625	0.05613	0.05603	0.05593	0.05591	0.05588
352	0.08252	0.06792	0.06726	0.06628	0.06584	0.06544	0.0638	0.06325	0.06296	0.06251	0.0622	0.06174	0.06125	0.06098	0.06003	0.05976	0.05952	0.05937	0.05913	0.05889	0.05893	0.05896	0.05862	0.05846	0.05837	0.05823	0.05797	0.05779	0.05718	0.05708	0.05685	0.05685	0.05691	0.05694	0.05692	0.0569	0.05688	0.05667	0.05663	0.05659	0.05648	0.05641	0.05643	0.05636	0.0563	0.05621	0.05614	0.05608	0.05599
356	0.08245	0.06768	0.0674	0.0662	0.06561	0.06529	0.06373	0.06339	0.06304	0.06274	0.06214	0.06172	0.06129	0.061	0.06053	0.06028	0.06006	0.05983	0.05971	0.05949	0.05945	0.05942	0.0589	0.05872	0.05847	0.05838	0.05807	0.05776	0.05771	0.05756	0.0573	0.0572	0.05735	0.05729	0.05721	0.05719	0.05709	0.05694	0.05696	0.05694	0.05687	0.05689	0.05673	0.05663	0.05652	0.05645	0.0564	0.05633	0.05603
360	0.0804	0.06788	0.06703	0.06637	0.06569	0.06473	0.06428	0.06393	0.06368	0.06318	0.06255	0.06209	0.06161	0.06059	0.06022	0.05993	0.05977	0.05964	0.05943	0.05929	0.05915	0.05881	0.05855	0.05837	0.05817	0.05798	0.05772	0.05699	0.0569	0.05667	0.05661	0.05669	0.05671	0.05674	0.05675	0.05677	0.05669	0.05655	0.05654	0.05642	0.05637	0.05639	0.05633	0.05625	0.05613	0.05605	0.05602	0.0559	0.05504
364	0.079	0.06723	0.06641	0.06596	0.06541	0.06424	0.06389	0.06349	0.06318	0.06291	0.06227	0.06184	0.06139	0.06033	0.05982	0.05949	0.05951	0.05923	0.05877	0.05872	0.05872	0.05847	0.05821	0.05805	0.05791	0.05776	0.05754	0.05697	0.05689	0.0566	0.05656	0.05666	0.05672	0.05669	0.05671	0.05664	0.05648	0.05644	0.05641	0.0563	0.05629	0.05625	0.05616	0.05606	0.056	0.05592	0.05585	0.05566	0.05564
368	0.07954	0.06783	0.06731	0.06692	0.06585	0.06448	0.06389	0.06358	0.06325	0.06298	0.06239	0.06192	0.06147	0.06074	0.06018	0.05984	0.05985	0.05966	0.05931	0.05931	0.05922	0.05876	0.05851	0.05839	0.05826	0.05787	0.05759	0.05717	0.05702	0.05678	0.05674	0.05688	0.05687	0.05681	0.05682	0.05673	0.05658	0.05657	0.05644	0.05641	0.05645	0.05637	0.05627	0.05618	0.05605	0.05601	0.05585	0.05579	0.05567
372	0.08007	0.06709	0.06661	0.06636	0.06545	0.06424	0.06351	0.06331	0.06287	0.06262	0.06196	0.06172	0.06108	0.06014	0.05976	0.05941	0.05935	0.05918	0.05895	0.05894	0.05888	0.05844	0.0583	0.05812	0.05791	0.05763	0.05693	0.0569	0.05672	0.05666	0.05669	0.05669	0.05667	0.05666	0.05663	0.05643	0.05641	0.05641	0.05625	0.05623	0.05622	0.05609	0.056	0.05593	0.05589	0.05582	0.05559	0.05546	0.05539
376	0.08065	0.06721	0.06741	0.06639	0.06474	0.0638	0.06321	0.06291	0.06275	0.06241	0.06181	0.06152	0.06098	0.06002	0.05977	0.05965	0.05953	0.05941	0.05907	0.05895	0.05859	0.05835	0.05825	0.0581	0.05791	0.05762	0.05708	0.05695	0.0567	0.05669	0.05675	0.0568	0.05671	0.05671	0.05661	0.05647	0.05648	0.0564	0.05634	0.05641	0.05631	0.05622	0.05612	0.05605	0.056	0.0558	0.05573	0.0556	0.05554
380	0.08061	0.0667	0.06728	0.06617	0.06517	0.06406	0.06351	0.06316	0.06298	0.06276	0.06197	0.06163	0.06135	0.06027	0.05996	0.05975	0.05963	0.05943	0.05926	0.05916	0.05891	0.05865	0.05849	0.05836	0.05803	0.05783	0.05715	0.05699	0.05676	0.0567	0.05679	0.0568	0.05674	0.05673	0.05667	0.0565	0.05648	0.05638	0.05631	0.05634	0.0562	0.05612	0.05602	0.05598	0.05596	0.05573	0.05558	0.05545	0.05545
384	0.07975	0.0661	0.06646	0.06603	0.06511	0.06396	0.06338	0.06307	0.06258	0.06221	0.06151	0.06102	0.05973	0.05931	0.05907	0.05897	0.05881	0.05844	0.05847	0.05846	0.05822	0.05801	0.05788	0.05773	0.05734	0.05687	0.05688	0.05672	0.05646	0.05654	0.05654	0.05657	0.05659	0.05656	0.05639	0.05634	0.0563	0.0562	0.05623	0.05611	0.05605	0.05598	0.05593	0.05584	0.05573	0.05548	0.05535	0.05529	0.05528
388	0.0803	0.06509	0.06572	0.0654	0.06316	0.06236	0.06233	0.06204	0.06156	0.06132	0.06101	0.06071	0.06002	0.05967	0.05935	0.05935	0.05914	0.0588	0.0588	0.05872	0.05832	0.05821	0.05802	0.05789	0.05772	0.05707	0.05698	0.05674	0.05668	0.05678	0.05681	0.05673	0.05677	0.05669	0.05653	0.05655	0.0564	0.05635	0.05637	0.0563	0.05616	0.05603	0.05603	0.056	0.05575	0.05564	0.05557	0.05555	0.05555
392	0.07881	0.0674	0.06731	0.06605	0.06512	0.06383	0.06347	0.06309	0.06263	0.06185	0.06159	0.06125	0.06022	0.05971	0.05951	0.05946	0.0593	0.05903	0.05905	0.05896	0.05865	0.05854	0.05834	0.05819	0.05789	0.05721	0.05707	0.05684	0.05671	0.05693	0.05689	0.05682	0.05683	0.05671	0.05662	0.0566	0.05649	0.05646	0.05645	0.05639	0.05625	0.05619	0.05613	0.05603	0.05573	0.05558	0.05551	0.05549	0.05534
396	0.07954	0.06745	0.0674	0.06633	0.06561	0.06407	0.06365	0.06319	0.06281	0.06212	0.06177	0.06143	0.06048	0.05988	0.05955	0.05943	0.05918	0.05895	0.05889	0.05856	0.05835	0.0582	0.05808	0.05786	0.05768	0.05715	0.05704	0.05679	0.05679	0.05687	0.05691	0.05689	0.05684	0.05661	0.05657	0.05643	0.05639	0.05642	0.05635	0.05625	0.05616	0.05614	0.05604	0.05575	0.05572	0.05556	0.05556	0.05559	0.05523
400	0.07795	0.06774	0.06737	0.06656	0.06579	0.06438	0.06386	0.06355	0.06303	0.06253	0.06188	0.06132	0.06039	0.05995	0.05968	0.05953	0.05939	0.05923	0.05905	0.05871	0.05837	0.05826	0.05816	0.05774	0.05708	0.05691	0.05674	0.05669	0.05669	0.05672	0.05669	0.05671	0.05662	0.05648	0.05646	0.05638	0.05632	0.05633	0.05617	0.05608	0.05591	0.05588	0.05581	0.05556	0.05544	0.05535	0.05535	0.05517	0.05506
[truncated: 1 more columns]

## Sheet: Fig.3e
Time step	Ground truth	Prediction
1	0.567994	0.568101
2	0.456988	0.458049
3	0.407327	0.410211
4	0.372207	0.376699
5	0.487229	0.493946
6	0.393086	0.401954
7	0.307325	0.317141
8	0.342502	0.351135
9	0.555229	0.561837
10	0.559352	0.566343
11	0.42917	0.435976
12	0.415157	0.420645
13	0.346243	0.351982
14	0.424977	0.431054
15	0.339054	0.344174
16	0.280745	0.284898
17	0.263384	0.267624
18	0.33786	0.340025
19	0.275033	0.279706
20	0.247628	0.252167
21	0.238671	0.242166
22	0.244275	0.24488
23	0.317654	0.313023
24	0.383502	0.378009
25	0.418301	0.414473
26	0.291885	0.289662
27	0.252595	0.251071
28	0.217214	0.216877
29	0.19937	0.201007
30	0.215925	0.220048
31	0.257383	0.260342
32	0.237665	0.237446
33	0.28141	0.27896
34	0.32493	0.321656
35	0.241722	0.242814
36	0.235173	0.245911
37	0.264087	0.279516
38	0.220496	0.23444
39	0.286207	0.296738
40	0.249915	0.257045
41	0.212312	0.21753
42	0.243737	0.249087
43	0.350214	0.356529
44	0.251439	0.256514
45	0.211618	0.22212
46	0.26198	0.273903
47	0.31341	0.321941
48	0.370649	0.375872
49	0.390095	0.394566
50	0.292595	0.296784
51	0.452483	0.458925
52	0.49557	0.501717
53	0.337177	0.339993
54	0.262357	0.261555
55	0.258065	0.256409
56	0.365319	0.363747
57	0.333953	0.332205
58	0.305231	0.301379
59	0.333872	0.32852
60	0.356569	0.350204
61	0.363511	0.353953
62	0.277475	0.267955
63	0.376784	0.367303
64	0.319561	0.312005
65	0.51659	0.508656
66	0.352813	0.346165
67	0.30685	0.298684
68	0.324916	0.316902
69	0.335565	0.328991
70	0.383359	0.377158
71	0.301199	0.296442
72	0.419514	0.414849
73	0.302777	0.300328
74	0.346077	0.345471
75	0.27461	0.274515
76	0.445884	0.446632
77	0.325231	0.328286
78	0.400835	0.402357
79	0.352926	0.353694
80	0.288966	0.287987
81	0.427795	0.424899
82	0.30649	0.303168
83	0.337496	0.330545
84	0.369252	0.363167
85	0.309696	0.30428
86	0.262109	0.25773
87	0.303683	0.295676
88	0.295842	0.289392
89	0.23767	0.232636
90	0.265895	0.259068
91	0.263109	0.252644
92	0.505676	0.491954
93	0.458862	0.45018
94	0.34536	0.33758
95	0.285445	0.278051
96	0.25285	0.245786
97	0.364422	0.357076
98	0.269312	0.262872
99	0.256927	0.250895
100	0.236895	0.230509
101	0.491936	0.485532
102	0.33523	0.334108
103	0.467595	0.46934
104	0.375494	0.379254
105	0.289093	0.291134
106	0.389791	0.391662
107	0.287294	0.28783
108	0.263911	0.266325
109	0.255063	0.258241
110	0.410716	0.416967
111	0.299769	0.305398
112	0.477601	0.483648
113	0.535235	0.542106
114	0.421822	0.4278
115	0.461842	0.468566
116	0.40645	0.414654
117	0.299977	0.30636
118	0.310981	0.315933
119	0.256183	0.255044
120	0.438261	0.437188
121	0.660414	0.660338
122	0.454601	0.450314
123	0.482392	0.475862
124	0.457665	0.451281
125	0.473121	0.468027
126	0.342947	0.339151
127	0.496483	0.493463
128	0.359176	0.354169
129	0.294175	0.288055
130	0.450434	0.447785
131	0.353436	0.353066
132	0.331916	0.33578
133	0.341258	0.344752
134	0.320945	0.327123
135	0.346204	0.351581
136	0.3303	0.335853
137	0.312753	0.316925
138	0.251955	0.255307
139	0.326258	0.325338
140	0.281846	0.280042
141	0.258444	0.25438
142	0.26025	0.254591
143	0.289399	0.28342
144	0.526433	0.521311
145	0.433351	0.431259
146	0.352454	0.350473
147	0.430569	0.426733
148	0.353419	0.349082
149	0.295651	0.292219
150	0.245039	0.239493
151	0.270963	0.264683
152	0.405925	0.402029
153	0.353147	0.352315
154	0.506057	0.504627
155	0.374797	0.374478
156	0.484981	0.484334
157	0.421343	0.422188
158	0.440301	0.440529
159	0.324421	0.323663
160	0.335384	0.333947
161	0.399469	0.397803
162	0.305943	0.305875
163	0.256897	0.256533
164	0.28105	0.279383
165	0.240708	0.240269
166	0.309903	0.307169
167	0.369066	0.366263
168	0.399773	0.398294
169	0.318488	0.320328
170	0.310561	0.31278
171	0.252593	0.25502
172	0.218632	0.22104
173	0.395812	0.394476
174	0.281205	0.281218
175	0.239741	0.240648
176	0.495106	0.496929
177	0.416245	0.419278
178	0.373864	0.375763
179	0.287479	0.287231
180	0.292654	0.295949
181	0.235914	0.239966
182	0.427672	0.433012
183	0.351152	0.357534
184	0.272422	0.277005
185	0.238391	0.243619
186	0.306873	0.310276
187	0.390801	0.393311
188	0.291229	0.29186
189	0.36059	0.363816
190	0.265867	0.269212
191	0.287506	0.287068
192	0.237994	0.234278
193	0.233341	0.222525
194	0.20392	0.193448
195	0.306813	0.296864
196	0.289008	0.280112
197	0.23483	0.226952
198	0.236229	0.22814
199	0.330588	0.324377
200	0.327918	0.322763
201	0.247384	0.240169
202	0.235267	0.225102
203	0.205949	0.198718
204	0.39216	0.386427
205	0.34899	0.348196
206	0.267439	0.266535
207	0.26461	0.262227
208	0.313121	0.308499
209	0.461606	0.457657
210	0.479665	0.478502
211	0.361792	0.36112
212	0.387212	0.385105
213	0.596702	0.595029
214	0.417903	0.413875
215	0.345657	0.341856
216	0.535831	0.532705
217	0.516522	0.51548
218	0.461847	0.462764
219	0.506561	0.508595
220	0.498383	0.50182
221	0.36659	0.372779
222	0.357582	0.365613
223	0.307861	0.317542
224	0.270143	0.280202
225	0.388301	0.395917
226	0.45606	0.464634
227	0.398312	0.408055
228	0.542987	0.551726
229	0.4285	0.437013
230	0.315694	0.323294
231	0.321911	0.324621
232	0.342051	0.343442
233	0.298631	0.299475
234	0.33967	0.341148
235	0.271807	0.272753
236	0.396563	0.396559
237	0.30529	0.303844
238	0.287821	0.284451
239	0.377122	0.372822
240	0.554396	0.551301
241	0.443382	0.442592
242	0.378327	0.378075
243	0.366527	0.365
244	0.284275	0.282632
245	0.533453	0.529977
246	0.3664	0.359485
247	0.297005	0.29037
248	0.346381	0.340939
249	0.301448	0.297512
250	0.354925	0.351204
251	0.413984	0.410527
252	0.403175	0.400027
253	0.388352	0.38688
254	0.430162	0.428971
255	0.337923	0.336352
256	0.264544	0.265545
257	0.247561	0.248474
258	0.226325	0.226787
259	0.441356	0.441288
260	0.629822	0.631634
261	0.616654	0.619039
262	0.424101	0.424801
263	0.343542	0.34328
264	0.411566	0.41387
265	0.306939	0.310399
266	0.269426	0.275517
267	0.270012	0.276937
268	0.599384	0.608781
269	0.709823	0.709127
270	0.707454	0.697626
271	0.512583	0.497141
272	0.396503	0.383168
273	0.309217	0.304164
274	0.294791	0.295496
275	0.301151	0.302728
276	0.28264	0.283374
277	0.328258	0.324404
278	0.367109	0.359526
279	0.468483	0.457711
280	0.556706	0.544934
281	0.441527	0.430647
282	0.315288	0.309547
283	0.459317	0.453918
284	0.451247	0.444964
285	0.331545	0.32517
286	0.293677	0.286645
287	0.340241	0.3356
288	0.279476	0.276103
289	0.437624	0.43374
290	0.379318	0.374072
291	0.322604	0.319166
292	0.397545	0.393707
293	0.321699	0.31683
294	0.259536	0.255208
295	0.233656	0.228551
296	0.237525	0.231704
297	0.217272	0.209647
298	0.400197	0.39157
299	0.353918	0.346771
300	0.334169	0.329774
301	0.381123	0.375708
302	0.285785	0.28392
303	0.290816	0.288002
304	0.250003	0.245229
305	0.221824	0.214463
306	0.409846	0.402175
307	0.499878	0.494659
308	0.439527	0.436965
309	0.35665	0.354985
310	0.290724	0.289202
311	0.327016	0.324942
312	0.279177	0.274914
313	0.249973	0.240999
314	0.287196	0.277155
315	0.401787	0.394174
316	0.409459	0.403453
317	0.457262	0.453613
318	0.431466	0.431344
319	0.309368	0.312518
320	0.442024	0.44111
321	0.322466	0.320907
322	0.284438	0.279102
323	0.405708	0.399609
324	0.467578	0.464191
325	0.367758	0.368273
326	0.340843	0.341909
327	0.332768	0.332833
328	0.276454	0.275809
329	0.282111	0.28184
330	0.277627	0.275588
331	0.400058	0.3973
332	0.404891	0.403885
333	0.522817	0.523229
334	0.437318	0.438234
335	0.38328	0.383293
336	0.321895	0.323466
337	0.340037	0.342285
338	0.297186	0.298993
339	0.338224	0.340266
340	0.384481	0.386492
341	0.393915	0.399002
342	0.491685	0.497793
343	0.553611	0.562247
344	0.734688	0.747352
345	0.482117	0.494097
346	0.450435	0.460271
347	0.391753	0.401387
348	0.378884	0.387515
349	0.435093	0.444969
350	0.383053	0.391277
351	0.428257	0.436663
352	0.426611	0.435551
353	0.606791	0.616517
354	0.436327	0.442612
355	0.421299	0.427362
356	0.438145	0.44555
357	0.350319	0.360304
358	0.466059	0.475621
359	0.363255	0.373622
360	0.380278	0.389864
361	0.36691	0.376835
362	0.444165	0.453348
363	0.517644	0.52523
364	0.518409	0.524787
365	0.472701	0.477794
366	0.367304	0.372233
367	0.291987	0.297623
368	0.292942	0.299383
369	0.423505	0.429922
370	0.431767	0.437725
371	0.442052	0.44909
372	0.365423	0.373392
373	0.401361	0.408321
374	0.417263	0.423347
375	0.32404	0.331281
376	0.261469	0.266425
377	0.264013	0.266193
378	0.302204	0.302304
379	0.360562	0.359207
380	0.423572	0.422539
381	0.328298	0.328598
382	0.292634	0.292199
383	0.279179	0.276975
384	0.24401	0.238884
385	0.376196	0.370205
386	0.321708	0.317737
387	0.318601	0.315792
388	0.366531	0.363594
389	0.336038	0.334551
390	0.29326	0.291846
391	0.254782	0.25233
392	0.254212	0.250396
393	0.223145	0.218558
394	0.358279	0.353404
395	0.40279	0.401301
396	0.384021	0.383985
397	0.330372	0.330238
398	0.262523	0.260042
399	0.233555	0.231681
400	0.270779	0.269158
401	0.387806	0.387684
402	0.301791	0.302199
403	0.411143	0.410336
404	0.345129	0.34539
405	0.352021	0.352895
406	0.297284	0.297294
407	0.251995	0.251679
408	0.281173	0.279714
409	0.24046	0.236482
410	0.403153	0.398508
411	0.457671	0.456661
412	0.537469	0.539979
413	0.362179	0.366457
414	0.359655	0.361722
415	0.375704	0.376593
416	0.333087	0.335689
417	0.565517	0.569501
418	0.398283	0.403271
419	0.624044	0.627712
420	0.693268	0.692126
421	0.756025	0.754905
422	0.524381	0.518561
423	0.403107	0.395888
424	0.498332	0.4921
425	0.386986	0.38128
426	0.380019	0.378426
427	0.329114	0.330855
428	0.621893	0.627704
429	0.685241	0.679142
430	0.714116	0.698358
431	0.536051	0.51589
432	0.424194	0.406466
433	0.389038	0.375533
434	0.318398	0.309222
435	0.281047	0.275033
436	0.256071	0.251642
437	0.433452	0.427574
438	0.430787	0.422305
439	0.337919	0.328925
440	0.299855	0.294853
441	0.25224	0.250255
442	0.224414	0.224399
443	0.235814	0.238352
444	0.221477	0.225184
445	0.228809	0.235365
446	0.398825	0.409294
447	0.394886	0.40586
448	0.286352	0.296207
449	0.266039	0.276115
450	0.225309	0.237572
451	0.202455	0.21369
452	0.188057	0.202512
453	0.272426	0.291334
454	0.273734	0.289318
455	0.387176	0.398378
456	0.531679	0.537537
457	0.490299	0.494133
458	0.391287	0.392845
459	0.401545	0.403188
460	0.294105	0.294094
461	0.238851	0.239386
462	0.342168	0.341243
463	0.407445	0.404124
464	0.434381	0.429642
465	0.642954	0.640095
466	0.607747	0.602263
467	0.601495	0.59515
468	0.513862	0.507941
469	0.371272	0.36628
470	0.394884	0.389202
471	0.336075	0.329015
472	0.358146	0.351992
473	0.538421	0.533633
474	0.7368	0.731369
475	0.531929	0.520091
476	0.703502	0.692449
477	0.623864	0.60634
478	0.451952	0.434895
479	0.447003	0.432931
480	0.3612	0.349745
481	0.399401	0.39054
482	0.550964	0.545779
483	0.428786	0.414491
484	0.355336	0.346423
485	0.334902	0.328553
486	0.359566	0.351396
487	0.301095	0.294048
488	0.326181	0.318267
489	0.307127	0.30063
490	0.265185	0.260035
491	0.463614	0.458359
492	0.33756	0.332247
493	0.320947	0.316956
494	0.264942	0.260679
495	0.26465	0.260144
496	0.252012	0.247265
497	0.377141	0.3717
498	0.407027	0.402749
499	0.30206	0.299854
500	0.36695	0.363239
501	0.458661	0.455361
502	0.330445	0.328477
503	0.304318	0.302677
504	0.279462	0.278838
505	0.261922	0.262525
506	0.233637	0.232326
507	0.252	0.246344
508	0.324269	0.317122
509	0.256267	0.249495
510	0.407928	0.402941
511	0.309162	0.308104
512	0.26673	0.265987
513	0.26706	0.265298
514	0.238997	0.237051
515	0.213833	0.210995
516	0.250559	0.246306
517	0.246835	0.24078
518	0.21864	0.214306
519	0.282546	0.27761
520	0.243109	0.236577
521	0.265366	0.256419
522	0.338823	0.326363
523	0.368655	0.356727
524	0.400859	0.390509
525	0.300385	0.290984
526	0.317249	0.307319
527	0.322459	0.311674
528	0.277753	0.267377
529	0.238349	0.229294
530	0.211297	0.201443
531	0.38577	0.370909
532	0.391269	0.37956
533	0.284919	0.275288
534	0.257349	0.246134
535	0.444848	0.432157
536	0.412728	0.402009
537	0.365024	0.356172
538	0.286407	0.276902
539	0.235365	0.225589
540	0.245988	0.233605
541	0.334373	0.321914
542	0.255167	0.245451
543	0.352669	0.342817
544	0.416515	0.408788
545	0.383821	0.380062
546	0.372692	0.37137
547	0.304019	0.303509
548	0.286525	0.284028
549	0.278178	0.274986
550	0.474428	0.472245
551	0.33706	0.337711
552	0.302338	0.302151
553	0.305095	0.305551
554	0.338466	0.339548
555	0.310629	0.312854
556	0.512879	0.516861
557	0.353962	0.35926
558	0.312514	0.317156
559	0.575852	0.578911
560	0.584917	0.589563
561	0.429252	0.435695
562	0.330214	0.336204
563	0.33406	0.339575
564	0.272531	0.277063
565	0.330925	0.335434
566	0.319881	0.324096
567	0.260226	0.265712
568	0.316725	0.323068
569	0.299618	0.303986
570	0.350661	0.35158
571	0.301692	0.301777
572	0.321385	0.320763
573	0.251375	0.2502
574	0.272752	0.267096
575	0.230761	0.22375
576	0.207093	0.195366
577	0.203701	0.189762
578	0.202612	0.187724
579	0.467158	0.452921
580	0.542356	0.534041
581	0.39849	0.395517
582	0.376627	0.371943
583	0.374042	0.3677
584	0.276605	0.272619
585	0.256356	0.252948
586	0.25738	0.253766
587	0.270513	0.267033
588	0.506124	0.503146
589	0.499086	0.495781
590	0.397243	0.39421
591	0.484565	0.482455
592	0.347622	0.347208
593	0.344229	0.344605
594	0.314297	0.315189
595	0.460506	0.460939
596	0.509155	0.510115
597	0.497881	0.496321
598	0.485751	0.484464
599	0.427472	0.428581
600	0.509423	0.511919
601	0.378476	0.380773
602	0.475234	0.475404
603	0.393591	0.393735
604	0.557343	0.557583
605	0.570404	0.571826
606	0.489233	0.491523
607	0.402867	0.408587
608	0.399763	0.407415
609	0.477739	0.48728
610	0.512862	0.523714
611	0.555593	0.567045
612	0.463196	0.474106
613	0.527995	0.540344
614	0.572237	0.584793
615	0.562749	0.578521
616	0.448684	0.463944
617	0.516884	0.533205
618	0.566913	0.581798
619	0.547516	0.562041
620	0.610314	0.625158
621	0.521522	0.534144
622	0.567526	0.578536
623	0.73753	0.748126
624	0.720932	0.722264
625	0.764214	0.761225
626	0.648663	0.638714
627	0.577164	0.563701
628	0.536795	0.524696
629	0.522514	0.510367
630	0.511936	0.50323
631	0.709955	0.703348
632	0.717261	0.69635
633	0.59988	0.569786
634	0.504154	0.477077
635	0.509609	0.488899
636	0.468404	0.449658
637	0.428373	0.412373
638	0.427367	0.41508
639	0.60221	0.592899
640	0.752213	0.7338
641	0.594715	0.562071
642	0.520706	0.487693
643	0.416261	0.388355
644	0.355306	0.332713
645	0.349553	0.334617
646	0.38508	0.375462
647	0.403424	0.393984
648	0.642617	0.631704
649	0.470641	0.448345
650	0.387728	0.369561
651	0.421966	0.408805
652	0.447397	0.43528
653	0.356134	0.345114
654	0.370338	0.35847
655	0.355238	0.343625
656	0.312979	0.302201
657	0.537166	0.527637
658	0.390802	0.381329
659	0.328301	0.320356
660	0.358365	0.349606
661	0.414071	0.408618
662	0.514418	0.510437
663	0.455891	0.455359
664	0.379597	0.381955
665	0.378482	0.383084
666	0.605821	0.611183
667	0.562846	0.566271
668	0.468011	0.471693
669	0.465852	0.471104
670	0.351091	0.357802
671	0.474706	0.482116
672	0.462969	0.473472
673	0.595373	0.608977
674	0.505245	0.51759
675	0.494648	0.505975
676	0.498831	0.510748
677	0.547235	0.560244
678	0.435176	0.446974
679	0.339584	0.35059
680	0.36115	0.37099
681	0.423912	0.433251
682	0.424615	0.435215
683	0.351544	0.363404
684	0.378745	0.388378
685	0.483613	0.492309
686	0.541959	0.549125
687	0.387133	0.395429
688	0.458891	0.465134
689	0.408495	0.413642
690	0.403033	0.40766
691	0.326347	0.331521
692	0.291368	0.295991
693	0.535845	0.54162
694	0.465419	0.470155
695	0.519263	0.524292
696	0.396978	0.402719
697	0.446467	0.452934
698	0.430776	0.435685
699	0.408949	0.414305
700	0.322286	0.327141
701	0.264486	0.269072
702	0.425824	0.430066
703	0.420492	0.425118
704	0.381887	0.38771
705	0.468498	0.474057
706	0.451464	0.457202
707	0.453231	0.456274
708	0.452915	0.45526
709	0.32976	0.330736
710	0.265957	0.266292
711	0.247115	0.244071
712	0.284833	0.280392
713	0.341481	0.337362
714	0.422627	0.41965
715	0.496898	0.495
716	0.554975	0.553059
717	0.647575	0.646026
718	0.433115	0.431119
719	0.33161	0.327909
720	0.285513	0.281603
721	0.310674	0.308075
722	0.272077	0.270724
723	0.475931	0.472989
724	0.554916	0.556075
725	0.438087	0.441495
726	0.568557	0.56928
727	0.438878	0.436832
728	0.335701	0.334312
729	0.334357	0.328661
730	0.620026	0.61451
731	0.429495	0.425087
732	0.668073	0.663426
733	0.55316	0.540789
734	0.406612	0.395297
735	0.552516	0.540923
736	0.435288	0.424207
737	0.378056	0.368039
738	0.389477	0.382772
739	0.613998	0.612479
740	0.524794	0.516883
741	0.705199	0.699485
742	0.569922	0.555736
743	0.419765	0.408128
744	0.367876	0.36133
745	0.376866	0.374067
746	0.340965	0.339707
747	0.493535	0.494513
748	0.530491	0.52516
749	0.503672	0.494456
750	0.535868	0.526182
751	0.636169	0.624657
752	0.468271	0.454055
753	0.385078	0.371925
754	0.311515	0.302531
755	0.276368	0.271287
756	0.397534	0.394053
757	0.342621	0.33871
758	0.39964	0.396375
759	0.353584	0.349099
760	0.330249	0.326995
761	0.456815	0.451729
762	0.561029	0.553172
763	0.383162	0.373566
764	0.309496	0.300905
765	0.373819	0.365706
766	0.324022	0.318084
767	0.430061	0.423726
768	0.348501	0.342916
769	0.295349	0.291738
770	0.564734	0.560993
771	0.629814	0.626635
772	0.497039	0.494752
773	0.467012	0.467339
774	0.389904	0.390088
775	0.533718	0.534085
776	0.520432	0.518085
777	0.45691	0.453099
778	0.365933	0.363876
779	0.650522	0.650647
780	0.572288	0.565464
781	0.448302	0.442369
782	0.421033	0.418089
783	0.376906	0.376952
784	0.583835	0.583787
785	0.426145	0.421452
786	0.3791	0.374484
787	0.330299	0.331639
788	0.494893	0.495781
789	0.383859	0.382197
790	0.351841	0.352094
791	0.370462	0.371202
792	0.319084	0.320217
793	0.432661	0.434868
794	0.330233	0.332124
795	0.32779	0.328445
796	0.355894	0.356743
797	0.489344	0.492842
798	0.358684	0.361049
799	0.404721	0.405541
800	0.407952	0.408935
801	0.328056	0.330342
802	0.437496	0.43828
803	0.584965	0.589184
804	0.436342	0.439884
805	0.363139	0.366604
806	0.597858	0.601499
807	0.465816	0.465948
808	0.462323	0.462748
809	0.360083	0.361879
810	0.408541	0.412722
811	0.514349	0.519387
812	0.405082	0.407959
813	0.343245	0.34731
814	0.355343	0.360464
815	0.405573	0.410511
816	0.408969	0.411439
817	0.30877	0.311427
818	0.257048	0.259213
819	0.388298	0.385068
820	0.423199	0.419188
821	0.327978	0.325314
822	0.370842	0.36807
823	0.556799	0.555593
824	0.492962	0.491198
825	0.37119	0.369908
826	0.284079	0.281772
827	0.266892	0.262329
828	0.26148	0.255263
829	0.302857	0.296936
830	0.371366	0.36672
831	0.283221	0.281693
832	0.462853	0.459769
833	0.330829	0.327551
834	0.25976	0.253754
835	0.233755	0.226466
836	0.472681	0.467868
837	0.351202	0.347716
838	0.353908	0.350322
839	0.364696	0.360672
840	0.274796	0.270181
841	0.460798	0.454745
842	0.324068	0.3204
843	0.2812	0.276429
844	0.258254	0.251386
845	0.255451	0.250678
846	0.357886	0.352618
847	0.400966	0.396724
848	0.344392	0.342283
849	0.306774	0.306515
850	0.447481	0.447552
851	0.354466	0.354285
852	0.330261	0.330505
853	0.302635	0.301715
854	0.257022	0.255734
855	0.248299	0.248353
856	0.338128	0.335865
857	0.307775	0.305204
858	0.336206	0.332967
859	0.434276	0.432327
860	0.404288	0.404257
861	0.355864	0.353112
862	0.3142	0.310956
863	0.315504	0.311817
864	0.25951	0.255466
865	0.426305	0.419616
866	0.324094	0.31892
867	0.340114	0.336121
868	0.399006	0.396424
869	0.590136	0.591332
870	0.67826	0.683605
871	0.4872	0.492702
872	0.370918	0.375815
873	0.381265	0.38483
874	0.595102	0.598365
875	0.46503	0.466175
876	0.502201	0.506882
877	0.456085	0.462365
878	0.38933	0.396931
879	0.450938	0.461624
880	0.359724	0.369549
881	0.300488	0.310909
882	0.359318	0.367143
883	0.305814	0.311555
884	0.510925	0.515299
885	0.388329	0.393425
886	0.309651	0.31159
887	0.266632	0.268234
888	0.361611	0.361233
889	0.282769	0.283711
890	0.280572	0.280371
891	0.3134	0.309992
892	0.250638	0.248044
893	0.417261	0.413574
894	0.31448	0.313004
895	0.274885	0.273454
896	0.322339	0.316435
897	0.461967	0.455163
898	0.330734	0.326172
899	0.394007	0.393671
900	0.406894	0.408315
901	0.313881	0.319339
902	0.479766	0.488568
903	0.445404	0.456485
904	0.559542	0.570784
905	0.580284	0.588818
906	0.59294	0.600305
907	0.438029	0.444744
908	0.589715	0.597147
909	0.438071	0.438818
910	0.487628	0.486353
911	0.598527	0.599743
912	0.513461	0.512264
913	0.391778	0.394358
914	0.459299	0.465224
915	0.605938	0.613811
916	0.560245	0.566615
917	0.441308	0.447685
918	0.388026	0.397431
919	0.594689	0.606745
920	0.546401	0.551626
921	0.509884	0.51331
922	0.382569	0.38671
923	0.44774	0.4495
924	0.656266	0.656139
925	0.648595	0.644581
926	0.494662	0.486933
927	0.65931	0.655598
928	0.644745	0.636748
929	0.599257	0.588693
930	0.547655	0.538523
931	0.437617	0.429617
932	0.441884	0.435252
933	0.560728	0.553908
934	0.512778	0.501922
935	0.511445	0.502119
936	0.673981	0.66538
937	0.576578	0.561739
938	0.620062	0.6067
939	0.470877	0.454833
940	0.412499	0.394891
941	0.425842	0.412564
942	0.477621	0.466188
943	0.426129	0.417225
944	0.366242	0.360304
945	0.321911	0.317583
946	0.387492	0.386379
947	0.463507	0.460778
948	0.357551	0.352203
949	0.453208	0.448093
950	0.41332	0.407789
951	0.37412	0.370296
952	0.477281	0.475731
953	0.339653	0.336816
954	0.289125	0.285552
955	0.415879	0.41371
956	0.495488	0.493166
957	0.437943	0.435863
958	0.370139	0.367813
959	0.325068	0.322945
960	0.318219	0.316457
961	0.490329	0.488669
962	0.344196	0.342553
963	0.367858	0.366232
964	0.402673	0.402844
965	0.49977	0.502009
966	0.527118	0.530637
967	0.372432	0.37314
968	0.345757	0.346393
969	0.345371	0.346661
970	0.35526	0.357276
971	0.286622	0.288956
972	0.284346	0.287157
973	0.290159	0.293405
974	0.385807	0.389737
975	0.46497	0.468593
976	0.336648	0.339851
977	0.374676	0.37873
978	0.357264	0.361619
979	0.271551	0.276369
980	0.234578	0.240227
981	0.348224	0.355234
982	0.27761	0.283447
983	0.340886	0.346477
984	0.431633	0.436373
985	0.425998	0.431061
986	0.337866	0.343746
987	0.320509	0.326486
988	0.253172	0.258278
989	0.251819	0.256068
990	0.329181	0.33305
991	0.297681	0.30038
992	0.263411	0.263246
993	0.421081	0.420807
994	0.55768	0.55951
995	0.415083	0.416855
996	0.317536	0.318304
997	0.380628	0.380199
998	0.320905	0.318112
999	0.311241	0.307975
1000	0.352309	0.349466
