# Supplementary material for: Rotating neurons for all-analog implementation of cyclic reservoir computing
Source: Nat Commun. 2022 Mar 23;13:1549. doi: 10.1038/s41467-022-29260-1 (PMC8943160; doi:10.1038/s41467-022-29260-1)
Supplement: Supplementary file 7 — Source data for figures [file 41467_2022_29260_MOESM7_ESM.zip › Figure 4.xlsx]

## Sheet: Fig.4b
Number of parallel reservoirs	1 Step	2 Steps	3 Steps	4 Steps	5 Steps	6 Steps	7 Steps	8 Steps	9 Steps	10 Steps
1	0.16545	0.21957	0.29283	0.37379	0.45495	0.53234	0.60236	0.66285	0.71204	0.7487
2	0.05225	0.09944	0.1669	0.24665	0.33138	0.41553	0.49336	0.55954	0.61079	0.6449
3	0.04733	0.08749	0.14718	0.21647	0.28903	0.35848	0.41903	0.46626	0.49851	0.51517
4	0.04302	0.07462	0.12439	0.1814	0.2397	0.29239	0.33357	0.35942	0.37009	0.36594
5	0.03983	0.06526	0.10587	0.15403	0.20404	0.24977	0.28644	0.30989	0.31918	0.31427
6	0.03766	0.06098	0.0988	0.14465	0.19183	0.23552	0.27011	0.29272	0.30151	0.297
7	0.03683	0.05905	0.09504	0.13958	0.18608	0.22946	0.26395	0.28639	0.29514	0.29102
8	0.03455	0.05404	0.08461	0.12106	0.15641	0.18614	0.20544	0.21277	0.20843	0.19567

## Sheet: Fig.4c,d
Time step	Ground truth	Prediction (M=1)	Prediction (M=8)
1	0.23321	0.24303	0.24777
2	0.27937	0.2933	0.28971
3	0.32772	0.31683	0.33972
4	0.38242	0.38541	0.39602
5	0.44176	0.46439	0.45453
6	0.49548	0.51317	0.50633
7	0.54359	0.56574	0.55404
8	0.58974	0.60297	0.60306
9	0.62808	0.66048	0.63429
10	0.65568	0.69276	0.66175
11	0.67375	0.68507	0.6719
12	0.68718	0.72044	0.68795
13	0.69475	0.70798	0.69254
14	0.69792	0.67976	0.69656
15	0.68767	0.64453	0.69119
16	0.68571	0.59824	0.6858
17	0.68254	0.64661	0.68517
18	0.68816	0.68973	0.6863
19	0.69744	0.67007	0.69697
20	0.71331	0.69777	0.70464
21	0.73626	0.72493	0.7425
22	0.76435	0.68431	0.76394
23	0.78877	0.75851	0.7959
24	0.80098	0.71982	0.80816
25	0.79951	0.77969	0.81132
26	0.78486	0.83036	0.78795
27	0.76313	0.77645	0.75887
28	0.7348	0.7921	0.72314
29	0.69695	0.76223	0.68524
30	0.66398	0.66693	0.65955
31	0.63175	0.67806	0.62294
32	0.60269	0.57085	0.59659
33	0.57705	0.5713	0.57605
34	0.55873	0.57876	0.55486
35	0.53602	0.52558	0.535
36	0.52405	0.50878	0.5107
37	0.49768	0.51997	0.49096
38	0.47009	0.42626	0.46374
39	0.43346	0.44392	0.42231
40	0.4044	0.38588	0.39621
41	0.36728	0.36124	0.36461
42	0.32772	0.35546	0.33832
43	0.31013	0.28773	0.31545
44	0.28816	0.27875	0.29039
45	0.28254	0.28037	0.2758
46	0.27326	0.23636	0.26755
47	0.28376	0.27142	0.28329
48	0.30525	0.28212	0.30925
49	0.32845	0.32919	0.33574
50	0.36777	0.33568	0.37261
51	0.41001	0.40457	0.42019
52	0.45104	0.45961	0.45971
53	0.49792	0.5195	0.50981
54	0.54139	0.54887	0.55089
55	0.5851	0.61591	0.59416
56	0.62808	0.63649	0.63588
57	0.66471	0.67875	0.66815
58	0.70061	0.71999	0.70612
59	0.72381	0.7173	0.72704
60	0.74188	0.74451	0.74271
61	0.75263	0.7231	0.75919
62	0.7619	0.68282	0.76111
63	0.76654	0.75329	0.77004
64	0.77265	0.72313	0.77233
65	0.78242	0.76142	0.78141
66	0.79292	0.78115	0.79228
67	0.8083	0.77398	0.80035
68	0.8254	0.82412	0.82334
69	0.84396	0.84347	0.84225
70	0.85714	0.76709	0.85588
71	0.86593	0.86366	0.8624
72	0.86593	0.80569	0.85971
73	0.86422	0.80569	0.85971
74	0.84493	0.83632	0.85317
75	0.81319	0.85459	0.81531
76	0.77363	0.79471	0.76336
77	0.72479	0.80274	0.71085
78	0.6735	0.75956	0.65624
79	0.6232	0.6327	0.61208
80	0.57363	0.64162	0.55749
81	0.52845	0.52663	0.51347
82	0.48425	0.49432	0.47754
83	0.44737	0.48084	0.43786
84	0.41197	0.40646	0.40114
85	0.37729	0.3676	0.36609
86	0.34164	0.30949	0.33056
87	0.30574	0.24793	0.30091
88	0.27302	0.28891	0.27069
89	0.24298	0.23879	0.23556
90	0.21563	0.23249	0.20739
91	0.19414	0.1836	0.19114
92	0.17485	0.19139	0.17388
93	0.16484	0.17466	0.1632
94	0.1685	0.18498	0.16997
95	0.17705	0.16567	0.18452
96	0.20757	0.21019	0.21808
97	0.24664	0.24409	0.25997
98	0.28083	0.3068	0.31025
99	0.35751	0.34726	0.36523
100	0.41954	0.43729	0.43029
101	0.47692	0.51733	0.49094
102	0.52845	0.57121	0.53719
103	0.57021	0.61076	0.58003
104	0.60147	0.65412	0.60634
105	0.63126	0.65782	0.62941
106	0.6442	0.65908	0.63723
107	0.65055	0.6881	0.64841
108	0.66129	0.67252	0.64521
109	0.64567	0.656	0.64426
110	0.64078	0.64097	0.64313
111	0.63223	0.61248	0.634
112	0.6315	0.60104	0.62982
113	0.62369	0.57104	0.62966
114	0.63419	0.59734	0.63296
115	0.65812	0.63551	0.65166
116	0.67692	0.62049	0.68218
117	0.7072	0.66648	0.70804
118	0.73846	0.71807	0.7443
119	0.76142	0.68662	0.76501
120	0.77338	0.75542	0.78286
121	0.77167	0.71607	0.77344
122	0.7602	0.76127	0.75444
123	0.73553	0.76727	0.73296
124	0.71941	0.73498	0.70926
125	0.70574	0.74092	0.69165
126	0.68156	0.71512	0.67395
127	0.66447	0.63164	0.66223
128	0.64811	0.67264	0.65323
129	0.64542	0.60245	0.64057
130	0.63761	0.61341	0.63525
131	0.63346	0.62567	0.62727
132	0.61123	0.60699	0.61931
133	0.60464	0.62487	0.60031
134	0.57802	0.60093	0.58215
135	0.55678	0.51735	0.53911
136	0.50696	0.53537	0.49855
137	0.46813	0.4586	0.45118
138	0.4315	0.42994	0.42085
139	0.39853	0.40853	0.39329
140	0.37973	0.33874	0.38025
141	0.36117	0.30613	0.35841
142	0.3641	0.34345	0.35153
143	0.35287	0.31462	0.35416
144	0.35751	0.35442	0.35653
145	0.36947	0.35008	0.36702
146	0.37729	0.38038	0.38172
147	0.39243	0.39911	0.39451
148	0.40317	0.39619	0.41307
149	0.43419	0.42655	0.42892
150	0.44615	0.45978	0.44531
151	0.47009	0.45477	0.47798
152	0.50012	0.50227	0.50702
153	0.5431	0.52041	0.54829
154	0.58779	0.58154	0.59783
155	0.62759	0.63143	0.64388
156	0.66252	0.66934	0.67934
157	0.69866	0.72757	0.70523
158	0.72601	0.74191	0.73062
159	0.74774	0.7119	0.74596
160	0.76728	0.70829	0.76958
161	0.78462	0.67674	0.79025
162	0.80366	0.75869	0.80957
163	0.82369	0.8132	0.83084
164	0.84615	0.81228	0.83331
165	0.85372	0.85476	0.85039
166	0.88303	0.87081	0.86508
167	0.88523	0.81011	0.87227
168	0.89963	0.875	0.89283
169	0.90403	0.82152	0.89781
170	0.91087	0.86191	0.91219
171	0.9033	0.90422	0.90597
172	0.87619	0.87523	0.8767
173	0.85128	0.90612	0.84348
174	0.80024	0.87787	0.79105
175	0.7514	0.76881	0.73234
176	0.6967	0.77581	0.67806
177	0.64103	0.65921	0.62266
178	0.58291	0.63267	0.57211
179	0.5304	0.58645	0.52022
180	0.48474	0.49208	0.46414
181	0.42857	0.45993	0.40903
182	0.38168	0.41116	0.37773
183	0.33944	0.29826	0.33776
184	0.30183	0.26138	0.28983
185	0.263	0.23352	0.25414
186	0.2293	0.23873	0.21516
187	0.20171	0.22403	0.19929
188	0.17802	0.19222	0.17204
189	0.16117	0.17806	0.15228
190	0.13895	0.17415	0.1409
191	0.12918	0.13161	0.12723
192	0.12601	0.14218	0.13458
193	0.13724	0.15858	0.13468
194	0.16044	0.18937	0.16093
195	0.19683	0.20497	0.20802
196	0.25421	0.25987	0.26463
197	0.31526	0.30998	0.33267
198	0.37875	0.40981	0.39484
199	0.4381	0.46672	0.44577
200	0.4884	0.53682	0.49688
201	0.53138	0.5826	0.53693
202	0.558	0.61894	0.56361
203	0.57534	0.61199	0.57688
204	0.58632	0.62729	0.58317
205	0.59145	0.62579	0.5928
206	0.59072	0.61919	0.58392
207	0.58095	0.61529	0.58595
208	0.57192	0.58439	0.57428
209	0.56435	0.5598	0.56423
210	0.55165	0.55062	0.54887
211	0.54481	0.54377	0.54986
212	0.55067	0.51623	0.55146
213	0.56484	0.54658	0.56775
214	0.59267	0.56715	0.59234
215	0.62759	0.58856	0.63441
216	0.66422	0.62729	0.67099
217	0.70037	0.64979	0.70434
218	0.72308	0.68842	0.72663
219	0.74139	0.70843	0.74327
220	0.74701	0.71359	0.7397
221	0.74359	0.76145	0.74482
222	0.7453	0.77524	0.74406
223	0.74457	0.70834	0.74718
224	0.74432	0.75028	0.74304
225	0.74383	0.68331	0.74675
226	0.75482	0.72809	0.75695
227	0.76239	0.76696	0.76527
228	0.77021	0.74274	0.77033
229	0.78217	0.79696	0.77985
230	0.7873	0.80153	0.78323
231	0.78388	0.74453	0.78963
232	0.77216	0.78789	0.77141
233	0.74725	0.73253	0.74767
234	0.71306	0.73897	0.71132
235	0.66838	0.72721	0.6586
236	0.62491	0.65687	0.60955
237	0.58022	0.63402	0.56926
238	0.53871	0.58156	0.52938
239	0.50012	0.47444	0.49217
240	0.46447	0.48999	0.45977
241	0.43736	0.3974	0.43325
242	0.40684	0.39589	0.4049
243	0.38266	0.36498	0.37554
244	0.36313	0.32138	0.35597
245	0.33504	0.34386	0.338
246	0.31697	0.346	0.3158
247	0.29231	0.28371	0.29474
248	0.27399	0.27412	0.27185
249	0.24933	0.25507	0.25575
250	0.24396	0.24739	0.24113
251	0.24103	0.23265	0.24115
252	0.25055	0.2433	0.24992
253	0.27009	0.27322	0.27495
254	0.30745	0.31161	0.31697
255	0.35165	0.32829	0.36287
256	0.40806	0.40457	0.41852
257	0.463	0.47676	0.47332
258	0.51453	0.53518	0.52061
259	0.56703	0.59048	0.5751
260	0.60611	0.6411	0.6163
261	0.65006	0.68991	0.64569
262	0.67521	0.7269	0.68052
263	0.70134	0.71678	0.70038
264	0.72283	0.72824	0.72268
265	0.72552	0.68106	0.73772
266	0.73114	0.68555	0.7346
267	0.75116	0.68827	0.7449
268	0.73895	0.71299	0.74021
269	0.74774	0.76091	0.74421
270	0.73529	0.7762	0.74666
271	0.75556	0.70752	0.75214
272	0.77094	0.76271	0.76493
273	0.78071	0.72233	0.79373
274	0.81319	0.76872	0.81824
275	0.82979	0.81685	0.83333
276	0.82418	0.80733	0.8369
277	0.82564	0.8471	0.82966
278	0.80293	0.83287	0.7986
279	0.77363	0.7583	0.76785
280	0.73114	0.79814	0.72114
281	0.68645	0.70084	0.67886
282	0.64542	0.68148	0.63347
283	0.60049	0.65717	0.59423
284	0.5602	0.57458	0.55397
285	0.5221	0.53909	0.51101
286	0.49206	0.51383	0.48103
287	0.45568	0.42239	0.44706
288	0.42589	0.44051	0.41849
289	0.39585	0.35786	0.39103
290	0.36874	0.31851	0.35505
291	0.33602	0.33698	0.33314
292	0.3033	0.30989	0.3085
293	0.27277	0.29657	0.27585
294	0.25055	0.26304	0.24327
295	0.23346	0.20546	0.22336
296	0.20952	0.21164	0.20651
297	0.20635	0.21112	0.20896
298	0.20733	0.20634	0.21545
299	0.23077	0.22489	0.24576
300	0.26496	0.26467	0.27115
301	0.31502	0.30083	0.31579
302	0.36093	0.37463	0.37528
303	0.41514	0.40996	0.4202
304	0.4735	0.48708	0.47798
305	0.52405	0.53692	0.52824
306	0.57094	0.59054	0.57718
307	0.61245	0.65039	0.6166
308	0.64518	0.67405	0.65076
309	0.6735	0.71329	0.67314
310	0.69084	0.71975	0.69282
311	0.70183	0.7149	0.70503
312	0.70598	0.68544	0.70791
313	0.7033	0.63749	0.705
314	0.70281	0.63992	0.69772
315	0.69109	0.68694	0.70419
316	0.69744	0.67816	0.70056
317	0.69206	0.71131	0.70719
318	0.71575	0.71575	0.72202
319	0.737	0.6775	0.73171
320	0.75531	0.74895	0.76538
321	0.78779	0.70954	0.79068
322	0.80781	0.77356	0.81537
323	0.81221	0.8173	0.81649
324	0.80244	0.80807	0.80676
325	0.77851	0.81852	0.77768
326	0.75116	0.82007	0.74083
327	0.71233	0.70962	0.70902
328	0.67863	0.73046	0.65853
329	0.64249	0.64405	0.6338
330	0.60244	0.61418	0.60384
331	0.5768	0.60286	0.5767
332	0.55018	0.53015	0.54718
333	0.52772	0.54816	0.52101
334	0.50745	0.52849	0.50747
335	0.48278	0.44512	0.47603
336	0.45446	0.45872	0.4424
337	0.43223	0.39475	0.41681
338	0.39683	0.37964	0.38824
339	0.36239	0.37841	0.35782
340	0.3265	0.31857	0.33268
341	0.29939	0.30242	0.2992
342	0.2779	0.28979	0.27665
343	0.26398	0.22154	0.26153
344	0.25739	0.2398	0.24854
345	0.26398	0.23656	0.25946
346	0.28791	0.27476	0.2806
347	0.30598	0.2867	0.31452
348	0.3431	0.34248	0.35445
349	0.37631	0.38075	0.38925
350	0.43248	0.44654	0.44754
351	0.48278	0.45892	0.48769
352	0.52894	0.55881	0.53388
353	0.57729	0.58669	0.58356
354	0.61538	0.63504	0.62867
355	0.6591	0.69155	0.6664
356	0.68938	0.69871	0.69366
357	0.71404	0.7408	0.71964
358	0.7326	0.7551	0.74032
359	0.75458	0.70517	0.73977
360	0.75043	0.67884	0.75068
361	0.75482	0.6702	0.75635
362	0.75946	0.73958	0.7591
363	0.76142	0.76728	0.766
364	0.7707	0.74124	0.7655
365	0.78364	0.80688	0.78279
366	0.80244	0.80415	0.80324
367	0.82149	0.76636	0.82048
368	0.8398	0.82998	0.84012
369	0.86105	0.76838	0.85419
370	0.8525	0.83494	0.8591
371	0.84005	0.86197	0.84688
372	0.80586	0.82631	0.80892
373	0.77167	0.85632	0.7674
374	0.72943	0.81315	0.71644
375	0.67839	0.70406	0.66277
376	0.63053	0.69311	0.61426
377	0.58339	0.58	0.56941
378	0.54115	0.55895	0.53338
379	0.51136	0.53133	0.49365
380	0.463	0.45579	0.45683
381	0.42979	0.4498	0.41704
382	0.39341	0.40298	0.38882
383	0.36484	0.29215	0.35899
384	0.3304	0.29944	0.31788
385	0.29426	0.28709	0.29488
386	0.26764	0.28001	0.2628
387	0.23834	0.25396	0.23765
388	0.21612	0.2247	0.21817
389	0.20708	0.20257	0.19171
390	0.18242	0.18835	0.18689
391	0.18462	0.14327	0.18482
392	0.19463	0.18815	0.19234
393	0.21294	0.2211	0.21973
394	0.25397	0.2643	0.2605
395	0.30012	0.29668	0.31372
396	0.37143	0.36122	0.37194
397	0.41587	0.43239	0.4308
398	0.47497	0.50554	0.48878
399	0.52967	0.5476	0.53578
400	0.56947	0.61563	0.58294
401	0.60806	0.64198	0.61652
402	0.63614	0.66807	0.63943
403	0.65275	0.69808	0.6588
404	0.66618	0.6967	0.66511
405	0.67277	0.69966	0.66894
406	0.66276	0.67665	0.67646
407	0.6652	0.64632	0.66816
408	0.65836	0.61968	0.66128
409	0.65812	0.57579	0.65734
410	0.65763	0.626	0.65934
411	0.66447	0.6626	0.66829
412	0.67863	0.64252	0.67833
413	0.70134	0.68045	0.69443
414	0.7304	0.71282	0.73898
415	0.75946	0.67719	0.76184
416	0.77802	0.7741	0.79495
417	0.78413	0.73458	0.79862
418	0.77753	0.76401	0.78719
419	0.76899	0.80562	0.76005
420	0.7304	0.77542	0.73401
421	0.71306	0.77861	0.70601
422	0.68425	0.75319	0.67419
423	0.65568	0.64099	0.65946
424	0.63614	0.66394	0.63065
425	0.61832	0.58525	0.61326
426	0.60195	0.58683	0.59791
427	0.59609	0.59624	0.58742
428	0.57534	0.56338	0.5745
429	0.55922	0.56997	0.55378
430	0.54359	0.55439	0.53758
431	0.51233	0.49537	0.50736
432	0.47766	0.49908	0.466
433	0.44127	0.42744	0.42612
434	0.41074	0.38884	0.39287
435	0.3685	0.36389	0.36906
436	0.34164	0.30847	0.34932
437	0.32259	0.31104	0.331
438	0.31331	0.30664	0.31695
439	0.31477	0.25445	0.31345
440	0.32405	0.30039	0.31915
441	0.34286	0.31958	0.34251
442	0.36361	0.34672	0.3667
443	0.39121	0.38492	0.39092
444	0.421	0.41068	0.42536
445	0.45201	0.46267	0.46125
446	0.484	0.50475	0.49506
447	0.5199	0.50105	0.52902
448	0.55824	0.57426	0.56393
449	0.60147	0.57723	0.60957
450	0.63834	0.65206	0.64856
451	0.67717	0.69308	0.68789
452	0.7094	0.72023	0.71329
453	0.73578	0.74336	0.73573
454	0.75385	0.73364	0.76318
455	0.76386	0.69053	0.7681
456	0.78095	0.74181	0.77914
457	0.7917	0.72716	0.79104
458	0.80586	0.77415	0.80727
459	0.82418	0.80409	0.8173
460	0.83419	0.7987	0.83152
461	0.85006	0.84429	0.84981
462	0.8696	0.87144	0.86184
463	0.87937	0.80973	0.874
464	0.88547	0.88238	0.8877
465	0.88791	0.80942	0.885
466	0.87863	0.8554	0.88304
467	0.85299	0.88066	0.85934
468	0.81758	0.84385	0.81466
469	0.76996	0.83776	0.76426
470	0.71893	0.82474	0.70926
471	0.66471	0.69688	0.65077
472	0.61074	0.66689	0.59458
473	0.55922	0.56343	0.54556
474	0.50891	0.53373	0.50476
475	0.46178	0.49824	0.45257
476	0.42051	0.4104	0.41566
477	0.37143	0.39605	0.37412
478	0.33919	0.32727	0.33401
479	0.30208	0.2213	0.29184
480	0.26984	0.25621	0.25983
481	0.23053	0.2399	0.22482
482	0.20537	0.2242	0.19344
483	0.17998	0.19885	0.17858
484	0.16654	0.1815	0.16688
485	0.14872	0.16767	0.14647
486	0.13822	0.16731	0.14048
487	0.14579	0.12746	0.14677
488	0.15971	0.16746	0.16808
489	0.18999	0.20614	0.19211
490	0.2359	0.23258	0.24393
491	0.28816	0.2806	0.29918
492	0.35824	0.35335	0.36968
493	0.41734	0.43507	0.42658
494	0.47155	0.51521	0.4884
495	0.52527	0.5566	0.52959
496	0.55702	0.6093	0.56959
497	0.5812	0.62772	0.59128
498	0.61245	0.64925	0.60103
499	0.60855	0.6539	0.60716
500	0.61099	0.65044	0.60788
501	0.61172	0.6399	0.60897
502	0.60342	0.61948	0.60423
503	0.59194	0.61233	0.60546
504	0.58706	0.58433	0.58821
505	0.57973	0.55472	0.57881
506	0.57729	0.56434	0.57469
507	0.59414	0.57958	0.58729
508	0.60537	0.56763	0.60678
509	0.63639	0.61058	0.63558
510	0.67057	0.63669	0.68347
511	0.70476	0.63682	0.70701
512	0.73138	0.69697	0.73796
513	0.74628	0.67067	0.74975
514	0.75263	0.73118	0.75376
515	0.74896	0.74876	0.74708
516	0.74188	0.74353	0.73609
517	0.73016	0.77556	0.73256
518	0.72234	0.7596	0.72088
519	0.71917	0.67712	0.72075
520	0.7177	0.73485	0.71622
521	0.71868	0.66981	0.71966
522	0.72283	0.68842	0.72743
523	0.72845	0.73589	0.73203
524	0.73065	0.71429	0.73038
525	0.72796	0.74955	0.72618
526	0.71013	0.75612	0.71979
527	0.69402	0.67483	0.70008
528	0.66007	0.70386	0.65894
529	0.62247	0.62931	0.61446
530	0.57167	0.60431	0.57077
531	0.53065	0.57939	0.52848
532	0.49304	0.50032	0.491
533	0.46154	0.47088	0.4522
534	0.43565	0.45396	0.43618
535	0.41465	0.34668	0.41294
536	0.3978	0.35178	0.39608
537	0.38022	0.32688	0.37802
538	0.36899	0.35791	0.35337
539	0.35653	0.37162	0.35139
540	0.34212	0.34875	0.35144
541	0.33431	0.34503	0.33936
542	0.32112	0.35225	0.32927
543	0.31429	0.2946	0.31902
544	0.31062	0.28847	0.30837
545	0.32357	0.29324	0.31498
546	0.33846	0.32187	0.32398
547	0.36947	0.35805	0.36843
548	0.42344	0.39409	0.41603
549	0.46349	0.45132	0.47573
550	0.51575	0.52738	0.5276
551	0.56117	0.55449	0.57982
552	0.60757	0.62712	0.61948
553	0.64737	0.6578	0.65508
554	0.67912	0.69753	0.68016
555	0.71355	0.75002	0.71033
556	0.73797	0.73445	0.73187
557	0.75751	0.72467	0.76234
558	0.77998	0.71358	0.77641
559	0.78559	0.71172	0.79004
560	0.80147	0.79631	0.80208
561	0.81954	0.73759	0.80797
562	0.81783	0.79353	0.81817
563	0.82808	0.83085	0.82189
564	0.82979	0.81675	0.8308
565	0.85324	0.85769	0.83789
566	0.86496	0.87458	0.86482
567	0.87009	0.80041	0.88032
568	0.88107	0.87523	0.88433
569	0.86691	0.81167	0.86754
570	0.84518	0.83369	0.84752
571	0.80464	0.85627	0.80219
572	0.75897	0.79635	0.74719
573	0.70818	0.79827	0.69983
574	0.65275	0.73939	0.64058
575	0.6022	0.61911	0.59402
576	0.54823	0.6044	0.53516
577	0.50281	0.49325	0.48449
578	0.45079	0.44178	0.44303
579	0.40708	0.44422	0.40237
580	0.37705	0.36195	0.36404
581	0.33162	0.30577	0.33021
582	0.29792	0.25318	0.29639
583	0.26422	0.23131	0.26437
584	0.23321	0.24797	0.22386
585	0.20684	0.20938	0.20648
586	0.18364	0.1994	0.1805
587	0.15897	0.17649	0.16622
588	0.15067	0.16938	0.14981
589	0.14212	0.1522	0.14268
590	0.15409	0.17307	0.15482
591	0.16923	0.16091	0.1709
592	0.20879	0.21893	0.21699
593	0.2486	0.26587	0.25827
594	0.30965	0.31565	0.32173
595	0.37411	0.38026	0.37487
596	0.43492	0.45849	0.44036
597	0.48889	0.51786	0.49761
598	0.53138	0.58758	0.5447
599	0.56508	0.61973	0.57668
600	0.59902	0.6466	0.59961
601	0.60952	0.6462	0.61113
602	0.61978	0.64825	0.6166
603	0.61978	0.66069	0.62081
604	0.6149	0.6412	0.61692
605	0.60855	0.62279	0.60926
606	0.59976	0.61735	0.60119
607	0.59292	0.59433	0.59532
608	0.5873	0.56808	0.58994
609	0.58999	0.55559	0.58929
610	0.60757	0.55844	0.5983
611	0.62027	0.58236	0.62635
612	0.65153	0.60326	0.65574
613	0.69841	0.65831	0.68539
614	0.72186	0.69422	0.73267
615	0.74139	0.67157	0.74518
616	0.75507	0.75254	0.76621
617	0.75824	0.70426	0.75934
618	0.74774	0.74413	0.75021
619	0.74042	0.76468	0.72817
620	0.7243	0.73305	0.72395
621	0.71844	0.76607	0.72009
622	0.71258	0.75321	0.71356
623	0.70574	0.66932	0.71032
624	0.70574	0.70786	0.70879
625	0.7072	0.66596	0.70966
626	0.71087	0.68568	0.7098
627	0.71062	0.7139	0.71007
628	0.70525	0.70177	0.70697
629	0.69084	0.71956	0.68922
630	0.66862	0.7126	0.66922
631	0.62906	0.62179	0.62849
632	0.58803	0.62664	0.58009
633	0.54188	0.55335	0.53614
634	0.50232	0.51953	0.50019
635	0.46569	0.50259	0.46065
636	0.43907	0.44319	0.43599
637	0.41978	0.41224	0.41396
638	0.39438	0.3811	0.39633
639	0.38388	0.29299	0.38654
640	0.37485	0.35797	0.36274
641	0.3663	0.36043	0.36238
642	0.35507	0.3656	0.35472
643	0.35385	0.37587	0.35001
644	0.34286	0.35409	0.3505
645	0.33846	0.34233	0.33867
646	0.33431	0.33799	0.337
647	0.33675	0.30152	0.33692
648	0.35507	0.33893	0.34966
649	0.38144	0.36179	0.37851
650	0.42247	0.40079	0.4179
651	0.47033	0.44499	0.47129
652	0.51941	0.49181	0.53095
653	0.56581	0.57757	0.58741
654	0.60537	0.64434	0.62951
655	0.64957	0.6638	0.65345
656	0.67692	0.72287	0.69057
657	0.71624	0.69166	0.71876
658	0.73797	0.7232	0.73574
659	0.76337	0.69952	0.75927
660	0.78144	0.69685	0.77942
661	0.80024	0.77084	0.79625
662	0.81221	0.82886	0.81847
663	0.82393	0.75958	0.82342
664	0.821	0.84382	0.82818
665	0.84518	0.77916	0.83998
666	0.85275	0.81927	0.84947
667	0.8674	0.85652	0.86323
668	0.88254	0.83656	0.87311
669	0.89304	0.8946	0.89229
670	0.89231	0.89384	0.89847
671	0.87497	0.83392	0.88275
672	0.84127	0.88537	0.85587
673	0.80904	0.80435	0.79882
674	0.76435	0.7984	0.76135
675	0.71038	0.80075	0.70524
676	0.65397	0.70756	0.64139
677	0.5978	0.67886	0.58874
678	0.54335	0.61308	0.53788
679	0.49328	0.48502	0.47726
680	0.44542	0.47712	0.43828
681	0.40147	0.39777	0.3932
682	0.35751	0.3479	0.35648
683	0.31575	0.28724	0.31115
684	0.28376	0.23007	0.27903
685	0.25128	0.2293	0.24665
686	0.21832	0.24877	0.21196
687	0.19463	0.19147	0.19258
688	0.16972	0.20127	0.17143
689	0.15263	0.16375	0.14803
690	0.13871	0.16162	0.1413
691	0.1348	0.1346	0.14102
692	0.1409	0.14137	0.14339
693	0.1641	0.17445	0.16119
694	0.19292	0.21223	0.19755
695	0.23883	0.23912	0.25944
696	0.30183	0.30952	0.3168
697	0.36386	0.36922	0.37724
698	0.42735	0.45195	0.43454
699	0.47912	0.51886	0.47913
700	0.52332	0.54994	0.52966
701	0.55971	0.61892	0.57226
702	0.58144	0.63696	0.57964
703	0.59634	0.63659	0.59663
704	0.60659	0.64336	0.60218
705	0.60317	0.6261	0.60368
706	0.6	0.61956	0.60171
707	0.59536	0.61499	0.59695
708	0.58022	0.57717	0.58298
709	0.57387	0.56559	0.57094
710	0.56825	0.56706	0.56448
711	0.57216	0.55352	0.57139
712	0.57998	0.55224	0.58206
713	0.60244	0.55616	0.60544
714	0.63175	0.58166	0.63129
715	0.67131	0.62748	0.67273
716	0.70379	0.6599	0.7121
717	0.73138	0.69925	0.73278
718	0.74725	0.73049	0.75492
719	0.75238	0.70128	0.75376
720	0.75214	0.76601	0.747
721	0.74261	0.70467	0.74126
722	0.73846	0.725	0.73971
723	0.73138	0.73761	0.73372
724	0.72943	0.71829	0.73097
725	0.72991	0.7594	0.73554
726	0.73504	0.75788	0.73927
727	0.74603	0.68858	0.73848
728	0.74603	0.74522	0.74567
729	0.74701	0.70595	0.75144
730	0.75629	0.72821	0.75292
731	0.73748	0.75451	0.74147
732	0.71111	0.72467	0.71062
733	0.68181	0.74124	0.68101
734	0.63614	0.71391	0.63291
735	0.59121	0.59685	0.58619
736	0.54164	0.59508	0.5383
737	0.50842	0.49824	0.49952
738	0.47497	0.47613	0.46828
739	0.4442	0.46007	0.44612
740	0.41856	0.39344	0.4197
741	0.40147	0.37681	0.40209
742	0.38242	0.34371	0.37427
743	0.36777	0.32174	0.35936
744	0.34628	0.353	0.34081
745	0.33382	0.32825	0.33613
746	0.31355	0.32741	0.30858
747	0.30085	0.30597	0.30402
748	0.29182	0.27897	0.29434
749	0.28327	0.28899	0.28612
750	0.2884	0.28621	0.28953
751	0.30403	0.2633	0.30159
752	0.32943	0.32028	0.32605
753	0.38095	0.35618	0.37323
754	0.42344	0.40338	0.43014
755	0.47692	0.4633	0.47943
756	0.52918	0.51863	0.53816
757	0.57582	0.5946	0.58832
758	0.62613	0.66961	0.62763
759	0.65934	0.66059	0.65758
760	0.68938	0.72322	0.68633
761	0.71429	0.70105	0.72053
762	0.73871	0.73133	0.7348
763	0.7514	0.70528	0.75795
764	0.76825	0.69178	0.76939
765	0.77363	0.76573	0.7791
766	0.78681	0.7883	0.78641
767	0.78315	0.74096	0.78746
768	0.79487	0.79551	0.78801
769	0.80635	0.74298	0.79999
770	0.81661	0.78992	0.81757
771	0.83614	0.81271	0.83068
772	0.85128	0.82343	0.84679
773	0.86252	0.86403	0.86357
774	0.86203	0.88481	0.86721
775	0.84786	0.81716	0.84917
776	0.82369	0.84922	0.8153
777	0.78242	0.78677	0.7743
778	0.73455	0.7696	0.73396
779	0.69255	0.76102	0.67788
780	0.63516	0.6876	0.62471
781	0.58071	0.6604	0.58459
782	0.54042	0.59526	0.52871
783	0.49035	0.47064	0.47892
784	0.45079	0.47524	0.44234
785	0.40904	0.39996	0.40588
786	0.37436	0.35266	0.36755
787	0.33944	0.30197	0.33054
788	0.31722	0.26397	0.30881
789	0.27375	0.27288	0.27938
790	0.24664	0.27	0.24436
791	0.21123	0.21043	0.22205
792	0.19731	0.21802	0.19461
793	0.17729	0.18977	0.17812
794	0.16899	0.18728	0.16249
795	0.16532	0.16611	0.16406
796	0.17338	0.17288	0.17312
797	0.19878	0.20371	0.20133
798	0.23443	0.24902	0.24514
799	0.28474	0.27591	0.2948
800	0.34554	0.35563	0.34994
801	0.41245	0.42505	0.4117
802	0.46252	0.4891	0.46903
803	0.51673	0.5348	0.51411
804	0.55067	0.60685	0.56649
805	0.59267	0.63686	0.59792
806	0.61734	0.66486	0.61792
807	0.64811	0.66647	0.6381
808	0.64444	0.67151	0.64375
809	0.65055	0.65846	0.64808
810	0.64029	0.6458	0.64385
811	0.63614	0.65351	0.64241
812	0.63028	0.59054	0.63288
813	0.63004	0.61077	0.62163
814	0.62271	0.62422	0.63069
815	0.62857	0.57123	0.62544
816	0.642	0.62644	0.64113
817	0.66789	0.58332	0.66363
818	0.69524	0.63905	0.69726
819	0.73065	0.67926	0.73009
820	0.75507	0.69932	0.75779
821	0.76777	0.7679	0.77356
822	0.77118	0.79037	0.78269
823	0.75824	0.73108	0.76196
824	0.74188	0.76739	0.73674
825	0.72576	0.7082	0.72093
826	0.69841	0.71082	0.69856
827	0.68523	0.71322	0.69301
828	0.66862	0.67043	0.67666
829	0.65446	0.67272	0.65751
830	0.65421	0.66993	0.65691
831	0.6486	0.59758	0.64292
832	0.64005	0.65249	0.64151
833	0.63443	0.59508	0.62876
834	0.61709	0.61347	0.61952
835	0.59365	0.62166	0.59702
836	0.55971	0.56662	0.56531
837	0.52405	0.5637	0.52087
838	0.48523	0.52574	0.47772
839	0.44811	0.41865	0.44014
840	0.41416	0.43181	0.4095
841	0.3873	0.33337	0.38419
842	0.37851	0.31341	0.36572
843	0.35946	0.31722	0.35427
844	0.35433	0.33623	0.36053
845	0.3558	0.34579	0.35653
846	0.36606	0.37896	0.36889
847	0.37802	0.33797	0.37987
848	0.38486	0.37774	0.38552
849	0.39756	0.3914	0.39902
850	0.41123	0.41107	0.41116
851	0.42735	0.4312	0.41999
852	0.44322	0.45094	0.44981
853	0.47619	0.46065	0.47553
854	0.51355	0.51391	0.51748
855	0.56728	0.53141	0.5665
856	0.60269	0.60904	0.61708
857	0.64567	0.62725	0.65798
858	0.67643	0.67628	0.68667
859	0.7094	0.73261	0.71217
860	0.73724	0.71135	0.73299
861	0.75849	0.72431	0.7546
862	0.779	0.72353	0.78124
863	0.7956	0.71532	0.79773
864	0.81319	0.80583	0.81862
865	0.83272	0.75447	0.82954
866	0.84396	0.80984	0.84518
867	0.85739	0.85992	0.85641
868	0.87961	0.83967	0.86567
869	0.88523	0.88402	0.88355
870	0.89817	0.91243	0.89658
871	0.90867	0.8442	0.9037
872	0.90354	0.91012	0.91068
873	0.89158	0.83874	0.89722
874	0.86984	0.86531	0.88039
875	0.83248	0.87619	0.8363
876	0.78242	0.82764	0.77687
877	0.73162	0.82835	0.72301
878	0.68034	0.75836	0.66544
879	0.61954	0.65277	0.60847
880	0.56606	0.6317	0.55116
881	0.51404	0.52494	0.49645
882	0.45714	0.48362	0.4498
883	0.41172	0.45197	0.4109
884	0.3663	0.38123	0.3672
885	0.3199	0.31066	0.32221
886	0.28352	0.23842	0.27724
887	0.25055	0.20923	0.24595
888	0.22076	0.23533	0.21327
889	0.19023	0.20476	0.18812
890	0.16801	0.18558	0.16127
891	0.14652	0.15849	0.15422
892	0.13553	0.14904	0.13197
893	0.12796	0.12877	0.12577
894	0.13065	0.13423	0.13252
895	0.14139	0.14331	0.14538
896	0.16947	0.19572	0.18123
897	0.21709	0.23627	0.21964
898	0.27595	0.28717	0.28613
899	0.33895	0.3358	0.34218
900	0.39976	0.40641	0.40431
901	0.45592	0.48387	0.46837
902	0.5116	0.55838	0.51299
903	0.53773	0.60161	0.55079
904	0.56093	0.62279	0.563
905	0.57875	0.6248	0.58512
906	0.58974	0.63467	0.5837
907	0.59072	0.61775	0.59263
908	0.58584	0.6121	0.58323
909	0.57827	0.60763	0.57771
910	0.56532	0.56517	0.56717
911	0.5558	0.56392	0.56315
912	0.54872	0.55713	0.55487
913	0.54872	0.533	0.54982
914	0.55629	0.52923	0.54882
915	0.57338	0.55684	0.57349
916	0.60537	0.56716	0.60341
917	0.64176	0.60711	0.63622
918	0.67619	0.63963	0.68435
919	0.71062	0.66954	0.71346
920	0.7326	0.69379	0.73508
921	0.74408	0.67376	0.74479
922	0.74701	0.72187	0.74434
923	0.74237	0.75339	0.74396
924	0.74505	0.73722	0.74357
925	0.74676	0.76462	0.74748
926	0.73797	0.77703	0.7504
927	0.74994	0.70442	0.74992
928	0.7558	0.76093	0.75937
929	0.76337	0.71092	0.76718
930	0.7768	0.7475	0.77871
931	0.78266	0.78248	0.78429
932	0.7873	0.77323	0.78495
933	0.78339	0.81774	0.78566
934	0.76557	0.81843	0.76909
935	0.74017	0.74024	0.74676
936	0.70574	0.75222	0.69364
937	0.65519	0.66674	0.64686
938	0.61001	0.64348	0.60153
939	0.5685	0.61491	0.5586
940	0.5243	0.53609	0.52781
941	0.49158	0.51054	0.4813
942	0.45836	0.48206	0.46181
943	0.43004	0.39043	0.42815
944	0.40415	0.39095	0.40041
945	0.37485	0.31277	0.37091
946	0.35311	0.32248	0.33926
947	0.3304	0.34675	0.32519
948	0.30745	0.32381	0.31591
949	0.28596	0.29816	0.28154
950	0.26642	0.28393	0.26868
951	0.24933	0.23856	0.25135
952	0.24078	0.24459	0.23894
953	0.24078	0.22726	0.24014
954	0.25201	0.2486	0.24549
955	0.28278	0.27053	0.27812
956	0.32063	0.31419	0.32229
957	0.36777	0.36321	0.37364
958	0.42491	0.4358	0.43915
959	0.46911	0.48109	0.48728
960	0.53187	0.53789	0.53537
	0.57582	0.59273	0.58729
	0.6149	0.66118	0.62151
	0.65568	0.69379	0.65359
	0.67766	0.69915	0.67826
	0.71355	0.73447	0.70396
	0.71868	0.73374	0.72365
	0.72943	0.707	0.72896
	0.74554	0.69352	0.73533
	0.73602	0.63775	0.73448
	0.73748	0.71111	0.74206
	0.74872	0.7509	0.73946
	0.74164	0.73136	0.74257
	0.75482	0.75746	0.75268
	0.77436	0.76683	0.77061
	0.79219	0.73519	0.79728
	0.81587	0.7848	0.81767
	0.82784	0.75863	0.83411
	0.83248	0.80119	0.84037
	0.81856	0.84669	0.82194
	0.79096	0.81526	0.79232
	0.75995	0.82024	0.75606
	0.71795	0.79683	0.70853
	0.66862	0.69436	0.66682
	0.62784	0.68011	0.6244
	0.58803	0.58763	0.58305
	0.54603	0.57673	0.55308
	0.51648	0.54973	0.51238
	0.48254	0.47821	0.48275
	0.45836	0.46571	0.44495
	0.41954	0.44203	0.42079
	0.3917	0.33482	0.39382
	0.36825	0.3339	0.35274
	0.33114	0.32248	0.33028
	0.3011	0.30844	0.29923
	0.26129	0.29564	0.27373
	0.24371	0.26342	0.24589
	0.22857	0.23446	0.22488
	0.21538	0.23247	0.21135
	0.21392	0.18315	0.21505
	0.22222	0.21202	0.2249
	0.24444	0.23216	0.2458
	0.27961	0.28709	0.28474
	0.32503	0.30054	0.3278
	0.37534	0.37769	0.38305
	0.43419	0.43949	0.4344
	0.48767	0.51595	0.49621
	0.53016	0.53117	0.54222
	0.58535	0.61152	0.59376
	0.62125	0.63999	0.62974
	0.66227	0.67075	0.65617
	0.67912	0.72087	0.67998
	0.69792	0.71121	0.69445
	0.69597	0.70717	0.7033
	0.70769	0.67641	0.70933
	0.70574	0.6576	0.70593
	0.69621	0.67026	0.70775
	0.70427	0.62911	0.70187
	0.70134	0.68144	0.70623
	0.70891	0.70908	0.71161
	0.72283	0.69802	0.72445
	0.74994	0.74731	0.74349
	0.76239	0.76635	0.7818
	0.79414	0.72417	0.79925
	0.80928	0.7907	0.82017
	0.80904	0.75727	0.8193
	0.7978	0.79334	0.81004
	0.77705	0.81956	0.77285
	0.74408	0.76369	0.73543
	0.70598	0.78103	0.70104
	0.66764	0.72897	0.65703
	0.63101	0.62258	0.62782
	0.59438	0.63121	0.58847
	0.56752	0.55206	0.56132
	0.53822	0.53299	0.53824
	0.50989	0.52182	0.51588
	0.49573	0.48501	0.48701
	0.46764	0.48046	0.46185
	0.44029	0.45381	0.43486
	0.40928	0.36193	0.40913
	0.37802	0.37128	0.37303
	0.34115	0.34878	0.3465
	0.31282	0.31439	0.316
	0.28669	0.29251	0.28329
	0.27204	0.25444	0.26878
	0.25128	0.22991	0.24687
	0.2525	0.25401	0.25161
	0.26716	0.21838	0.26412
	0.28132	0.27195	0.28466
	0.31282	0.30555	0.322
	0.35067	0.34658	0.35967
	0.39951	0.38708	0.40007
	0.45079	0.43302	0.45027
	0.49328	0.51817	0.5017
	0.54872	0.57788	0.54943
	0.59048	0.58823	0.59988
	0.63175	0.66402	0.63471
	0.67131	0.66394	0.67398
	0.69792	0.7093	0.7017
	0.7177	0.75362	0.72472
	0.73944	0.71113	0.73263
	0.74432	0.71134	0.73547
	0.74701	0.72178	0.75324
	0.74847	0.68676	0.75051
	0.75263	0.76936	0.75162
	0.75922	0.69802	0.75396
	0.76825	0.74332	0.77172
	0.78388	0.77146	0.78141
	0.80171	0.76758	0.80037
	0.83516	0.8186	0.82052
	0.83663	0.83024	0.83644
	0.84493	0.79397	0.84958
	0.84908	0.84492	0.84711
	0.82369	0.77783	0.82978
	0.79536	0.8165	0.79752
	0.76215	0.81896	0.75181
	0.7116	0.75798	0.69957
	0.66203	0.75015	0.65451
	0.6105	0.6801	0.60579
	0.57094	0.57392	0.56837
	0.52698	0.55075	0.52223
	0.49011	0.47104	0.4834
	0.44982	0.44481	0.45217
	0.4232	0.45449	0.41847
	0.3895	0.36422	0.39004
	0.35482	0.33194	0.36058
	0.32625	0.31975	0.32506
	0.29451	0.28326	0.29998
	0.24786	0.27003	0.26096
	0.23883	0.25108	0.23099
	0.21368	0.22416	0.20722
	0.19902	0.20839	0.19659
	0.1895	0.1796	0.18907
	0.19121	0.17274	0.18914
	0.20537	0.20528	0.20742
	0.22979	0.20328	0.23559
	0.2735	0.2763	0.28263
	0.32869	0.32056	0.32772
	0.39292	0.3939	0.3886
	0.44444	0.45101	0.43955
	0.4989	0.51322	0.49473
	0.54457	0.59099	0.55906
	0.59023	0.63727	0.59871
	0.62637	0.65707	0.62879
	0.65275	0.68475	0.65304
	0.66886	0.68305	0.67166
	0.67302	0.69846	0.67948
	0.67961	0.69035	0.67973
	0.67863	0.6644	0.68318
	0.67521	0.65082	0.67922
	0.67155	0.65181	0.67315
	0.67546	0.60761	0.66415
	0.66862	0.66405	0.67328
	0.67961	0.62252	0.67742
	0.69792	0.66148	0.69653
	0.72234	0.69693	0.7168
	0.7536	0.69871	0.75072
	0.77485	0.76535	0.77983
	0.79463	0.80238	0.80438
	0.79316	0.74655	0.7983
	0.78144	0.81128	0.78285
	0.75726	0.73522	0.75607
	0.73065	0.75369	0.72594
	0.69792	0.75597	0.69235
	0.66886	0.69638	0.66283
	0.63834	0.68408	0.64442
	0.61709	0.64415	0.61615
	0.59731	0.5613	0.59183
	0.58022	0.57749	0.57538
	0.55922	0.52789	0.56083
	0.54799	0.53461	0.55301
	0.52552	0.54323	0.5279
	0.50476	0.49541	0.49964
	0.47424	0.49073	0.46829
	0.42613	0.45187	0.42471
	0.4022	0.36001	0.4013
	0.3685	0.36514	0.36805
	0.34042	0.32166	0.34137
	0.31233	0.30858	0.31624
	0.29939	0.30129	0.29885
	0.30061	0.27563	0.29563
	0.29841	0.28349	0.30269
	0.32088	0.31093	0.32373
	0.34505	0.30171	0.34962
	0.36752	0.36386	0.37128
	0.40537	0.38553	0.41076
	0.44054	0.44012	0.44013
	0.47741	0.48136	0.47791
	0.5199	0.51826	0.52268
	0.5619	0.56236	0.56587
	0.60244	0.61013	0.60917
	0.64151	0.63687	0.64694
	0.68254	0.69139	0.68518
	0.70916	0.69521	0.71795
	0.73626	0.73725	0.74099
	0.75482	0.72702	0.75846
	0.76435	0.68427	0.76251
	0.77314	0.75098	0.77501
	0.78413	0.79918	0.78891
	0.79341	0.74373	0.79491
	0.80781	0.80656	0.80357
	0.81709	0.76015	0.81713
	0.83932	0.79832	0.84265
	0.85495	0.83413	0.84867
	0.87277	0.83606	0.86472
	0.87448	0.88382	0.87437
	0.8801	0.90948	0.87983
	0.87082	0.81744	0.87174
	0.83541	0.87202	0.84946
	0.80781	0.79973	0.81388
	0.76337	0.80791	0.76592
	0.70916	0.79093	0.70984
	0.66154	0.71739	0.6512
	0.60391	0.69274	0.59885
	0.55482	0.62855	0.54534
	0.50672	0.50588	0.49795
	0.46667	0.48822	0.46024
	0.41978	0.42297	0.41985
	0.39609	0.37783	0.37566
	0.34286	0.3324	0.33325
	0.3033	0.25623	0.30453
	0.27155	0.26333	0.27207
	0.24298	0.25889	0.23742
	0.21245	0.20807	0.2173
	0.18877	0.19977	0.18374
	0.16581	0.19132	0.16851
	0.15385	0.15867	0.15502
	0.14823	0.15842	0.15121
	0.15263	0.16004	0.15441
	0.1746	0.17628	0.17222
	0.20293	0.21967	0.20674
	0.24835	0.24757	0.25342
	0.29451	0.31059	0.31512
	0.36801	0.36386	0.37237
	0.42711	0.45948	0.42775
	0.46813	0.50476	0.47707
	0.53114	0.56447	0.53958
	0.56606	0.61618	0.58065
	0.60659	0.64655	0.5957
	0.61368	0.66193	0.6138
	0.621	0.66255	0.62176
	0.62711	0.6537	0.62588
	0.621	0.6439	0.62391
	0.61612	0.64147	0.61821
	0.61099	0.60764	0.60751
	0.6	0.60257	0.59917
	0.59707	0.58585	0.59929
	0.59219	0.57025	0.60119
	0.60611	0.57666	0.6062
	0.62759	0.56286	0.623
	0.64322	0.59709	0.65235
	0.68987	0.64846	0.69485
	0.72137	0.66584	0.72705
	0.74286	0.72372	0.74549
	0.75604	0.76076	0.76396
	0.76117	0.71999	0.75727
	0.74921	0.77379	0.7515
	0.73455	0.70594	0.73604
	0.72576	0.73384	0.72308
	0.71087	0.75443	0.70937
	0.70281	0.70237	0.70202
	0.69597	0.71777	0.70213
	0.69524	0.71337	0.69894
	0.69573	0.6499	0.69531
	0.69915	0.69807	0.69665
	0.6989	0.64359	0.69098
	0.68987	0.68667	0.69361
	0.67619	0.71347	0.68122
	0.64957	0.66178	0.65422
	0.6105	0.66248	0.61911
	0.57411	0.63436	0.57614
	0.52991	0.53715	0.5302
	0.49109	0.53198	0.49103
	0.45836	0.43539	0.44869
	0.43932	0.41894	0.42554
	0.41832	0.39871	0.40308
	0.39194	0.33574	0.39275
	0.38193	0.31855	0.37908
	0.37558	0.3728	0.37141
	0.36899	0.32456	0.36313
	0.36435	0.35844	0.36147
	0.35556	0.34777	0.36147
	0.35775	0.3629	0.3542
	0.35433	0.36216	0.35172
	0.35336	0.34526	0.3601
	0.35995	0.36529	0.36427
	0.38071	0.37995	0.37533
	0.40806	0.37367	0.40799
	0.45543	0.42402	0.4477
	0.49695	0.4644	0.50476
	0.54847	0.53032	0.554
	0.58657	0.6137	0.60686
	0.63223	0.6552	0.64267
	0.67204	0.70489	0.67037
	0.70574	0.73093	0.70009
	0.72967	0.72568	0.72721
	0.75531	0.72613	0.75583
	0.77436	0.68118	0.77432
	0.79463	0.71142	0.79627
	0.81197	0.79204	0.80961
	0.83761	0.80027	0.82085
	0.83565	0.84222	0.83583
	0.84591	0.8476	0.84429
	0.86178	0.80041	0.85575
	0.87399	0.85393	0.86966
	0.88449	0.7979	0.87673
	0.89841	0.84862	0.89979
	0.90525	0.89098	0.9045
	0.89304	0.8839	0.89835
	0.86764	0.90519	0.87332
	0.83639	0.89147	0.83756
	0.78901	0.81436	0.78683
	0.73993	0.8224	0.73481
	0.68059	0.70281	0.67735
	0.62759	0.68632	0.6192
	0.56825	0.63453	0.56611
	0.51429	0.545	0.51333
	0.46325	0.50257	0.451
	0.41783	0.45891	0.41222
	0.37216	0.35603	0.37585
	0.33236	0.33026	0.33224
	0.2928	0.23428	0.29008
	0.25861	0.23555	0.25234
	0.22589	0.24327	0.22443
	0.19902	0.22554	0.20165
	0.17265	0.1749	0.17286
	0.14847	0.18766	0.15822
	0.13944	0.13545	0.13643
	0.13089	0.15078	0.13583
	0.12259	0.14698	0.1273
	0.14432	0.1467	0.14157
	0.17241	0.17922	0.16848
	0.21685	0.21851	0.21247
	0.26911	0.26217	0.27206
	0.32943	0.34751	0.3422
	0.39121	0.39327	0.40025
	0.45665	0.48381	0.45512
	0.49744	0.53332	0.50844
	0.53944	0.59068	0.53805
	0.5663	0.60518	0.56645
	0.58315	0.63198	0.58159
	0.59316	0.63826	0.58796
	0.59121	0.62718	0.59131
	0.58828	0.6156	0.59731
	0.58217	0.60851	0.59053
	0.58144	0.58567	0.58023
	0.56532	0.55932	0.5638
	0.55604	0.55969	0.55828
	0.55507	0.54198	0.54959
	0.56435	0.55304	0.55419
	0.57973	0.55364	0.58211
	0.60708	0.56319	0.60582
	0.64713	0.59826	0.64035
	0.67521	0.6074	0.68576
	0.71087	0.66833	0.71289
	0.72112	0.69052	0.73371
	0.74579	0.68538	0.73875
	0.74799	0.74062	0.74347
	0.74847	0.77196	0.75548
	0.7453	0.7114	0.74444
	0.74359	0.76864	0.73803
	0.73944	0.68925	0.73597
	0.74481	0.731	0.74568
	0.75165	0.75382	0.74727
	0.75604	0.71089	0.75317
	0.75946	0.77404	0.76252
	0.77118	0.79278	0.77313
	0.77436	0.72909	0.7768
	0.76728	0.78282	0.77086
	0.75165	0.72764	0.75902
	0.72576	0.74283	0.73398
	0.68767	0.73953	0.68766
	0.64567	0.66947	0.63802
	0.60073	0.67089	0.59199
	0.55629	0.6174	0.54838
	0.50794	0.50422	0.51329
	0.48132	0.50575	0.48179
	0.44933	0.43651	0.44817
	0.42295	0.41552	0.42539
	0.4	0.38796	0.39443
	0.37656	0.33253	0.3737
	0.35873	0.34703	0.35303
	0.32991	0.36185	0.33379
	0.31526	0.30019	0.31795
	0.2928	0.31177	0.29606
	0.27375	0.28282	0.27638
	0.26545	0.25737	0.26061
	0.25299	0.25239	0.25624
	0.25617	0.24013	0.25424
	0.27033	0.26985	0.26733
	0.29939	0.2951	0.30152
	0.34554	0.31378	0.34351
	0.3895	0.38645	0.3973
	0.44689	0.44414	0.45238
	0.50208	0.49758	0.50125
	0.5536	0.57065	0.54811
	0.59756	0.62214	0.59856
	0.63663	0.67518	0.63995
	0.67253	0.70734	0.66681
	0.69206	0.70556	0.69658
	0.71819	0.72638	0.72501
	0.73455	0.70266	0.73815
	0.74017	0.68832	0.74145
	0.74383	0.68094	0.74819
	0.75433	0.71778	0.7554
	0.75604	0.77906	0.75715
	0.75287	0.78657	0.7627
	0.76581	0.7136	0.76568
	0.78144	0.76378	0.77003
	0.79438	0.73555	0.79595
	0.81807	0.78069	0.82113
	0.83712	0.829	0.83961
	0.8442	0.81435	0.84833
	0.842	0.85294	0.84713
	0.82027	0.86337	0.81755
	0.78681	0.77708	0.7892
	0.75238	0.82168	0.74173
	0.70403	0.72217	0.69917
	0.65812	0.70653	0.65673
	0.61807	0.67998	0.61266
	0.56435	0.5802	0.56213
	0.5265	0.56897	0.51906
	0.48523	0.51802	0.48722
	0.45397	0.43215	0.44963
	0.41587	0.42196	0.41707
	0.39365	0.35685	0.3876
	0.35604	0.30727	0.34515
	0.32479	0.32375	0.31727
	0.29011	0.30637	0.2997
	0.26349	0.26345	0.26268
	0.23858	0.26643	0.24287
	0.21636	0.20271	0.22148
	0.19951	0.20272	0.19606
	0.19267	0.19428	0.1895
	0.19487	0.18653	0.19721
	0.21245	0.19838	0.21461
	0.23932	0.24197	0.24629
	0.27961	0.28635	0.28164
	0.3326	0.33832	0.34229
	0.39292	0.38416	0.39125
	0.45446	0.46454	0.45341
	0.50452	0.51533	0.50518
	0.55287	0.57661	0.5477
	0.59829	0.63294	0.59542
	0.62637	0.65043	0.62781
	0.64908	0.69772	0.65275
	0.67204	0.70293	0.66952
	0.6779	0.70242	0.68331
	0.684	0.70366	0.69343
	0.68327	0.65793	0.6864
	0.67912	0.62578	0.67385
	0.67277	0.63992	0.67836
	0.67497	0.65624	0.67567
	0.6757	0.68515	0.67826
	0.68718	0.68687	0.696
	0.70867	0.63972	0.69482
	0.72918	0.71117	0.73247
	0.75702	0.67853	0.75375
	0.78193	0.72941	0.78706
	0.79389	0.78809	0.80269
	0.79389	0.76964	0.80131
	0.78437	0.81736	0.78478
	0.75653	0.8071	0.75483
	0.72772	0.729	0.72451
	0.69328	0.73447	0.68281
	0.66203	0.65248	0.66301
	0.6337	0.64894	0.63893
	0.60928	0.64432	0.61408
	0.58901	0.58753	0.59333
	0.5707	0.5981	0.56615
	0.55629	0.56991	0.5555
	0.53773	0.49972	0.53428
	0.51966	0.53422	0.51424
	0.49206	0.4674	0.48947
	0.4591	0.45707	0.4498
	0.42662	0.43502	0.41664
	0.38877	0.38384	0.3951
	0.3536	0.3593	0.36301
	0.32674	0.34102	0.33837
	0.30647	0.26884	0.31212
	0.29377	0.27537	0.29135
	0.29328	0.27022	0.2895

## Sheet: Fig.4e
y(n)	y(n-t)	y(n)	y(n-t)
Ground truth	Ground truth	Prediction	Prediction
0.68816	0.23321	0.68973	0.24303
0.69744	0.27937	0.67007	0.2933
0.71331	0.32772	0.69777	0.31683
0.73626	0.38242	0.72493	0.38541
0.76435	0.44176	0.68431	0.46439
0.78877	0.49548	0.75851	0.51317
0.80098	0.54359	0.71982	0.56574
0.79951	0.58974	0.77969	0.60297
0.78486	0.62808	0.83036	0.66048
0.76313	0.65568	0.77645	0.69276
0.7348	0.67375	0.7921	0.68507
0.69695	0.68718	0.76223	0.72044
0.66398	0.69475	0.66693	0.70798
0.63175	0.69792	0.67806	0.67976
0.60269	0.68767	0.57085	0.64453
0.57705	0.68571	0.5713	0.59824
0.55873	0.68254	0.57876	0.64661
0.53602	0.68816	0.52558	0.68973
0.52405	0.69744	0.50878	0.67007
0.49768	0.71331	0.51997	0.69777
0.47009	0.73626	0.42626	0.72493
0.43346	0.76435	0.44392	0.68431
0.4044	0.78877	0.38588	0.75851
0.36728	0.80098	0.36124	0.71982
0.32772	0.79951	0.35546	0.77969
0.31013	0.78486	0.28773	0.83036
0.28816	0.76313	0.27875	0.77645
0.28254	0.7348	0.28037	0.7921
0.27326	0.69695	0.23636	0.76223
0.28376	0.66398	0.27142	0.66693
0.30525	0.63175	0.28212	0.67806
0.32845	0.60269	0.32919	0.57085
0.36777	0.57705	0.33568	0.5713
0.41001	0.55873	0.40457	0.57876
0.45104	0.53602	0.45961	0.52558
0.49792	0.52405	0.5195	0.50878
0.54139	0.49768	0.54887	0.51997
0.5851	0.47009	0.61591	0.42626
0.62808	0.43346	0.63649	0.44392
0.66471	0.4044	0.67875	0.38588
0.70061	0.36728	0.71999	0.36124
0.72381	0.32772	0.7173	0.35546
0.74188	0.31013	0.74451	0.28773
0.75263	0.28816	0.7231	0.27875
0.7619	0.28254	0.68282	0.28037
0.76654	0.27326	0.75329	0.23636
0.77265	0.28376	0.72313	0.27142
0.78242	0.30525	0.76142	0.28212
0.79292	0.32845	0.78115	0.32919
0.8083	0.36777	0.77398	0.33568
0.8254	0.41001	0.82412	0.40457
0.84396	0.45104	0.84347	0.45961
0.85714	0.49792	0.76709	0.5195
0.86593	0.54139	0.86366	0.54887
0.86593	0.5851	0.80569	0.61591
0.86422	0.62808	0.80569	0.63649
0.84493	0.66471	0.83632	0.67875
0.81319	0.70061	0.85459	0.71999
0.77363	0.72381	0.79471	0.7173
0.72479	0.74188	0.80274	0.74451
0.6735	0.75263	0.75956	0.7231
0.6232	0.7619	0.6327	0.68282
0.57363	0.76654	0.64162	0.75329
0.52845	0.77265	0.52663	0.72313
0.48425	0.78242	0.49432	0.76142
0.44737	0.79292	0.48084	0.78115
0.41197	0.8083	0.40646	0.77398
0.37729	0.8254	0.3676	0.82412
0.34164	0.84396	0.30949	0.84347
0.30574	0.85714	0.24793	0.76709
0.27302	0.86593	0.28891	0.86366
0.24298	0.86593	0.23879	0.80569
0.21563	0.86422	0.23249	0.80569
0.19414	0.84493	0.1836	0.83632
0.17485	0.81319	0.19139	0.85459
0.16484	0.77363	0.17466	0.79471
0.1685	0.72479	0.18498	0.80274
0.17705	0.6735	0.16567	0.75956
0.20757	0.6232	0.21019	0.6327
0.24664	0.57363	0.24409	0.64162
0.28083	0.52845	0.3068	0.52663
0.35751	0.48425	0.34726	0.49432
0.41954	0.44737	0.43729	0.48084
0.47692	0.41197	0.51733	0.40646
0.52845	0.37729	0.57121	0.3676
0.57021	0.34164	0.61076	0.30949
0.60147	0.30574	0.65412	0.24793
0.63126	0.27302	0.65782	0.28891
0.6442	0.24298	0.65908	0.23879
0.65055	0.21563	0.6881	0.23249
0.66129	0.19414	0.67252	0.1836
0.64567	0.17485	0.656	0.19139
0.64078	0.16484	0.64097	0.17466
0.63223	0.1685	0.61248	0.18498
0.6315	0.17705	0.60104	0.16567
0.62369	0.20757	0.57104	0.21019
0.63419	0.24664	0.59734	0.24409
0.65812	0.28083	0.63551	0.3068
0.67692	0.35751	0.62049	0.34726
0.7072	0.41954	0.66648	0.43729
0.73846	0.47692	0.71807	0.51733
0.76142	0.52845	0.68662	0.57121
0.77338	0.57021	0.75542	0.61076
0.77167	0.60147	0.71607	0.65412
0.7602	0.63126	0.76127	0.65782
0.73553	0.6442	0.76727	0.65908
0.71941	0.65055	0.73498	0.6881
0.70574	0.66129	0.74092	0.67252
0.68156	0.64567	0.71512	0.656
0.66447	0.64078	0.63164	0.64097
0.64811	0.63223	0.67264	0.61248
0.64542	0.6315	0.60245	0.60104
0.63761	0.62369	0.61341	0.57104
0.63346	0.63419	0.62567	0.59734
0.61123	0.65812	0.60699	0.63551
0.60464	0.67692	0.62487	0.62049
0.57802	0.7072	0.60093	0.66648
0.55678	0.73846	0.51735	0.71807
0.50696	0.76142	0.53537	0.68662
0.46813	0.77338	0.4586	0.75542
0.4315	0.77167	0.42994	0.71607
0.39853	0.7602	0.40853	0.76127
0.37973	0.73553	0.33874	0.76727
0.36117	0.71941	0.30613	0.73498
0.3641	0.70574	0.34345	0.74092
0.35287	0.68156	0.31462	0.71512
0.35751	0.66447	0.35442	0.63164
0.36947	0.64811	0.35008	0.67264
0.37729	0.64542	0.38038	0.60245
0.39243	0.63761	0.39911	0.61341
0.40317	0.63346	0.39619	0.62567
0.43419	0.61123	0.42655	0.60699
0.44615	0.60464	0.45978	0.62487
0.47009	0.57802	0.45477	0.60093
0.50012	0.55678	0.50227	0.51735
0.5431	0.50696	0.52041	0.53537
0.58779	0.46813	0.58154	0.4586
0.62759	0.4315	0.63143	0.42994
0.66252	0.39853	0.66934	0.40853
0.69866	0.37973	0.72757	0.33874
0.72601	0.36117	0.74191	0.30613
0.74774	0.3641	0.7119	0.34345
0.76728	0.35287	0.70829	0.31462
0.78462	0.35751	0.67674	0.35442
0.80366	0.36947	0.75869	0.35008
0.82369	0.37729	0.8132	0.38038
0.84615	0.39243	0.81228	0.39911
0.85372	0.40317	0.85476	0.39619
0.88303	0.43419	0.87081	0.42655
0.88523	0.44615	0.81011	0.45978
0.89963	0.47009	0.875	0.45477
0.90403	0.50012	0.82152	0.50227
0.91087	0.5431	0.86191	0.52041
0.9033	0.58779	0.90422	0.58154
0.87619	0.62759	0.87523	0.63143
0.85128	0.66252	0.90612	0.66934
0.80024	0.69866	0.87787	0.72757
0.7514	0.72601	0.76881	0.74191
0.6967	0.74774	0.77581	0.7119
0.64103	0.76728	0.65921	0.70829
0.58291	0.78462	0.63267	0.67674
0.5304	0.80366	0.58645	0.75869
0.48474	0.82369	0.49208	0.8132
0.42857	0.84615	0.45993	0.81228
0.38168	0.85372	0.41116	0.85476
0.33944	0.88303	0.29826	0.87081
0.30183	0.88523	0.26138	0.81011
0.263	0.89963	0.23352	0.875
0.2293	0.90403	0.23873	0.82152
0.20171	0.91087	0.22403	0.86191
0.17802	0.9033	0.19222	0.90422
0.16117	0.87619	0.17806	0.87523
0.13895	0.85128	0.17415	0.90612
0.12918	0.80024	0.13161	0.87787
0.12601	0.7514	0.14218	0.76881
0.13724	0.6967	0.15858	0.77581
0.16044	0.64103	0.18937	0.65921
0.19683	0.58291	0.20497	0.63267
0.25421	0.5304	0.25987	0.58645
0.31526	0.48474	0.30998	0.49208
0.37875	0.42857	0.40981	0.45993
0.4381	0.38168	0.46672	0.41116
0.4884	0.33944	0.53682	0.29826
0.53138	0.30183	0.5826	0.26138
0.558	0.263	0.61894	0.23352
0.57534	0.2293	0.61199	0.23873
0.58632	0.20171	0.62729	0.22403
0.59145	0.17802	0.62579	0.19222
0.59072	0.16117	0.61919	0.17806
0.58095	0.13895	0.61529	0.17415
0.57192	0.12918	0.58439	0.13161
0.56435	0.12601	0.5598	0.14218
0.55165	0.13724	0.55062	0.15858
0.54481	0.16044	0.54377	0.18937
0.55067	0.19683	0.51623	0.20497
0.56484	0.25421	0.54658	0.25987
0.59267	0.31526	0.56715	0.30998
0.62759	0.37875	0.58856	0.40981
0.66422	0.4381	0.62729	0.46672
0.70037	0.4884	0.64979	0.53682
0.72308	0.53138	0.68842	0.5826
0.74139	0.558	0.70843	0.61894
0.74701	0.57534	0.71359	0.61199
0.74359	0.58632	0.76145	0.62729
0.7453	0.59145	0.77524	0.62579
0.74457	0.59072	0.70834	0.61919
0.74432	0.58095	0.75028	0.61529
0.74383	0.57192	0.68331	0.58439
0.75482	0.56435	0.72809	0.5598
0.76239	0.55165	0.76696	0.55062
0.77021	0.54481	0.74274	0.54377
0.78217	0.55067	0.79696	0.51623
0.7873	0.56484	0.80153	0.54658
0.78388	0.59267	0.74453	0.56715
0.77216	0.62759	0.78789	0.58856
0.74725	0.66422	0.73253	0.62729
0.71306	0.70037	0.73897	0.64979
0.66838	0.72308	0.72721	0.68842
0.62491	0.74139	0.65687	0.70843
0.58022	0.74701	0.63402	0.71359
0.53871	0.74359	0.58156	0.76145
0.50012	0.7453	0.47444	0.77524
0.46447	0.74457	0.48999	0.70834
0.43736	0.74432	0.3974	0.75028
0.40684	0.74383	0.39589	0.68331
0.38266	0.75482	0.36498	0.72809
0.36313	0.76239	0.32138	0.76696
0.33504	0.77021	0.34386	0.74274
0.31697	0.78217	0.346	0.79696
0.29231	0.7873	0.28371	0.80153
0.27399	0.78388	0.27412	0.74453
0.24933	0.77216	0.25507	0.78789
0.24396	0.74725	0.24739	0.73253
0.24103	0.71306	0.23265	0.73897
0.25055	0.66838	0.2433	0.72721
0.27009	0.62491	0.27322	0.65687
0.30745	0.58022	0.31161	0.63402
0.35165	0.53871	0.32829	0.58156
0.40806	0.50012	0.40457	0.47444
0.463	0.46447	0.47676	0.48999
0.51453	0.43736	0.53518	0.3974
0.56703	0.40684	0.59048	0.39589
0.60611	0.38266	0.6411	0.36498
0.65006	0.36313	0.68991	0.32138
0.67521	0.33504	0.7269	0.34386
0.70134	0.31697	0.71678	0.346
0.72283	0.29231	0.72824	0.28371
0.72552	0.27399	0.68106	0.27412
0.73114	0.24933	0.68555	0.25507
0.75116	0.24396	0.68827	0.24739
0.73895	0.24103	0.71299	0.23265
0.74774	0.25055	0.76091	0.2433
0.73529	0.27009	0.7762	0.27322
0.75556	0.30745	0.70752	0.31161
0.77094	0.35165	0.76271	0.32829
0.78071	0.40806	0.72233	0.40457
0.81319	0.463	0.76872	0.47676
0.82979	0.51453	0.81685	0.53518
0.82418	0.56703	0.80733	0.59048
0.82564	0.60611	0.8471	0.6411
0.80293	0.65006	0.83287	0.68991
0.77363	0.67521	0.7583	0.7269
0.73114	0.70134	0.79814	0.71678
0.68645	0.72283	0.70084	0.72824
0.64542	0.72552	0.68148	0.68106
0.60049	0.73114	0.65717	0.68555
0.5602	0.75116	0.57458	0.68827
0.5221	0.73895	0.53909	0.71299
0.49206	0.74774	0.51383	0.76091
0.45568	0.73529	0.42239	0.7762
0.42589	0.75556	0.44051	0.70752
0.39585	0.77094	0.35786	0.76271
0.36874	0.78071	0.31851	0.72233
0.33602	0.81319	0.33698	0.76872
0.3033	0.82979	0.30989	0.81685
0.27277	0.82418	0.29657	0.80733
0.25055	0.82564	0.26304	0.8471
0.23346	0.80293	0.20546	0.83287
0.20952	0.77363	0.21164	0.7583
0.20635	0.73114	0.21112	0.79814
0.20733	0.68645	0.20634	0.70084
0.23077	0.64542	0.22489	0.68148
0.26496	0.60049	0.26467	0.65717
0.31502	0.5602	0.30083	0.57458
0.36093	0.5221	0.37463	0.53909
0.41514	0.49206	0.40996	0.51383
0.4735	0.45568	0.48708	0.42239
0.52405	0.42589	0.53692	0.44051
0.57094	0.39585	0.59054	0.35786
0.61245	0.36874	0.65039	0.31851
0.64518	0.33602	0.67405	0.33698
0.6735	0.3033	0.71329	0.30989
0.69084	0.27277	0.71975	0.29657
0.70183	0.25055	0.7149	0.26304
0.70598	0.23346	0.68544	0.20546
0.7033	0.20952	0.63749	0.21164
0.70281	0.20635	0.63992	0.21112
0.69109	0.20733	0.68694	0.20634
0.69744	0.23077	0.67816	0.22489
0.69206	0.26496	0.71131	0.26467
0.71575	0.31502	0.71575	0.30083
0.737	0.36093	0.6775	0.37463
0.75531	0.41514	0.74895	0.40996
0.78779	0.4735	0.70954	0.48708
0.80781	0.52405	0.77356	0.53692
0.81221	0.57094	0.8173	0.59054
0.80244	0.61245	0.80807	0.65039
0.77851	0.64518	0.81852	0.67405
0.75116	0.6735	0.82007	0.71329
0.71233	0.69084	0.70962	0.71975
0.67863	0.70183	0.73046	0.7149
0.64249	0.70598	0.64405	0.68544
0.60244	0.7033	0.61418	0.63749
0.5768	0.70281	0.60286	0.63992
0.55018	0.69109	0.53015	0.68694
0.52772	0.69744	0.54816	0.67816
0.50745	0.69206	0.52849	0.71131
0.48278	0.71575	0.44512	0.71575
0.45446	0.737	0.45872	0.6775
0.43223	0.75531	0.39475	0.74895
0.39683	0.78779	0.37964	0.70954
0.36239	0.80781	0.37841	0.77356
0.3265	0.81221	0.31857	0.8173
0.29939	0.80244	0.30242	0.80807
0.2779	0.77851	0.28979	0.81852
0.26398	0.75116	0.22154	0.82007
0.25739	0.71233	0.2398	0.70962
0.26398	0.67863	0.23656	0.73046
0.28791	0.64249	0.27476	0.64405
0.30598	0.60244	0.2867	0.61418
0.3431	0.5768	0.34248	0.60286
0.37631	0.55018	0.38075	0.53015
0.43248	0.52772	0.44654	0.54816
0.48278	0.50745	0.45892	0.52849
0.52894	0.48278	0.55881	0.44512
0.57729	0.45446	0.58669	0.45872
0.61538	0.43223	0.63504	0.39475
0.6591	0.39683	0.69155	0.37964
0.68938	0.36239	0.69871	0.37841
0.71404	0.3265	0.7408	0.31857
0.7326	0.29939	0.7551	0.30242
0.75458	0.2779	0.70517	0.28979
0.75043	0.26398	0.67884	0.22154
0.75482	0.25739	0.6702	0.2398
0.75946	0.26398	0.73958	0.23656
0.76142	0.28791	0.76728	0.27476
0.7707	0.30598	0.74124	0.2867
0.78364	0.3431	0.80688	0.34248
0.80244	0.37631	0.80415	0.38075
0.82149	0.43248	0.76636	0.44654
0.8398	0.48278	0.82998	0.45892
0.86105	0.52894	0.76838	0.55881
0.8525	0.57729	0.83494	0.58669
0.84005	0.61538	0.86197	0.63504
0.80586	0.6591	0.82631	0.69155
0.77167	0.68938	0.85632	0.69871
0.72943	0.71404	0.81315	0.7408
0.67839	0.7326	0.70406	0.7551
0.63053	0.75458	0.69311	0.70517
0.58339	0.75043	0.58	0.67884
0.54115	0.75482	0.55895	0.6702
0.51136	0.75946	0.53133	0.73958
0.463	0.76142	0.45579	0.76728
0.42979	0.7707	0.4498	0.74124
0.39341	0.78364	0.40298	0.80688
0.36484	0.80244	0.29215	0.80415
0.3304	0.82149	0.29944	0.76636
0.29426	0.8398	0.28709	0.82998
0.26764	0.86105	0.28001	0.76838
0.23834	0.8525	0.25396	0.83494
0.21612	0.84005	0.2247	0.86197
0.20708	0.80586	0.20257	0.82631
0.18242	0.77167	0.18835	0.85632
0.18462	0.72943	0.14327	0.81315
0.19463	0.67839	0.18815	0.70406
0.21294	0.63053	0.2211	0.69311
0.25397	0.58339	0.2643	0.58
0.30012	0.54115	0.29668	0.55895
0.37143	0.51136	0.36122	0.53133
0.41587	0.463	0.43239	0.45579
0.47497	0.42979	0.50554	0.4498
0.52967	0.39341	0.5476	0.40298
0.56947	0.36484	0.61563	0.29215
0.60806	0.3304	0.64198	0.29944
0.63614	0.29426	0.66807	0.28709
0.65275	0.26764	0.69808	0.28001
0.66618	0.23834	0.6967	0.25396
0.67277	0.21612	0.69966	0.2247
0.66276	0.20708	0.67665	0.20257
0.6652	0.18242	0.64632	0.18835
0.65836	0.18462	0.61968	0.14327
0.65812	0.19463	0.57579	0.18815
0.65763	0.21294	0.626	0.2211
0.66447	0.25397	0.6626	0.2643
0.67863	0.30012	0.64252	0.29668
0.70134	0.37143	0.68045	0.36122
0.7304	0.41587	0.71282	0.43239
0.75946	0.47497	0.67719	0.50554
0.77802	0.52967	0.7741	0.5476
0.78413	0.56947	0.73458	0.61563
0.77753	0.60806	0.76401	0.64198
0.76899	0.63614	0.80562	0.66807
0.7304	0.65275	0.77542	0.69808
0.71306	0.66618	0.77861	0.6967
0.68425	0.67277	0.75319	0.69966
0.65568	0.66276	0.64099	0.67665
0.63614	0.6652	0.66394	0.64632
0.61832	0.65836	0.58525	0.61968
0.60195	0.65812	0.58683	0.57579
0.59609	0.65763	0.59624	0.626
0.57534	0.66447	0.56338	0.6626
0.55922	0.67863	0.56997	0.64252
0.54359	0.70134	0.55439	0.68045
0.51233	0.7304	0.49537	0.71282
0.47766	0.75946	0.49908	0.67719
0.44127	0.77802	0.42744	0.7741
0.41074	0.78413	0.38884	0.73458
0.3685	0.77753	0.36389	0.76401
0.34164	0.76899	0.30847	0.80562
0.32259	0.7304	0.31104	0.77542
0.31331	0.71306	0.30664	0.77861
0.31477	0.68425	0.25445	0.75319
0.32405	0.65568	0.30039	0.64099
0.34286	0.63614	0.31958	0.66394
0.36361	0.61832	0.34672	0.58525
0.39121	0.60195	0.38492	0.58683
0.421	0.59609	0.41068	0.59624
0.45201	0.57534	0.46267	0.56338
0.484	0.55922	0.50475	0.56997
0.5199	0.54359	0.50105	0.55439
0.55824	0.51233	0.57426	0.49537
0.60147	0.47766	0.57723	0.49908
0.63834	0.44127	0.65206	0.42744
0.67717	0.41074	0.69308	0.38884
0.7094	0.3685	0.72023	0.36389
0.73578	0.34164	0.74336	0.30847
0.75385	0.32259	0.73364	0.31104
0.76386	0.31331	0.69053	0.30664
0.78095	0.31477	0.74181	0.25445
0.7917	0.32405	0.72716	0.30039
0.80586	0.34286	0.77415	0.31958
0.82418	0.36361	0.80409	0.34672
0.83419	0.39121	0.7987	0.38492
0.85006	0.421	0.84429	0.41068
0.8696	0.45201	0.87144	0.46267
0.87937	0.484	0.80973	0.50475
0.88547	0.5199	0.88238	0.50105
0.88791	0.55824	0.80942	0.57426
0.87863	0.60147	0.8554	0.57723
0.85299	0.63834	0.88066	0.65206
0.81758	0.67717	0.84385	0.69308
0.76996	0.7094	0.83776	0.72023
0.71893	0.73578	0.82474	0.74336
0.66471	0.75385	0.69688	0.73364
0.61074	0.76386	0.66689	0.69053
0.55922	0.78095	0.56343	0.74181
0.50891	0.7917	0.53373	0.72716
0.46178	0.80586	0.49824	0.77415
0.42051	0.82418	0.4104	0.80409
0.37143	0.83419	0.39605	0.7987
0.33919	0.85006	0.32727	0.84429
0.30208	0.8696	0.2213	0.87144
0.26984	0.87937	0.25621	0.80973
0.23053	0.88547	0.2399	0.88238
0.20537	0.88791	0.2242	0.80942
0.17998	0.87863	0.19885	0.8554
0.16654	0.85299	0.1815	0.88066
0.14872	0.81758	0.16767	0.84385
0.13822	0.76996	0.16731	0.83776
0.14579	0.71893	0.12746	0.82474
0.15971	0.66471	0.16746	0.69688
0.18999	0.61074	0.20614	0.66689
0.2359	0.55922	0.23258	0.56343
0.28816	0.50891	0.2806	0.53373
0.35824	0.46178	0.35335	0.49824
0.41734	0.42051	0.43507	0.4104
0.47155	0.37143	0.51521	0.39605
0.52527	0.33919	0.5566	0.32727
0.55702	0.30208	0.6093	0.2213
0.5812	0.26984	0.62772	0.25621
0.61245	0.23053	0.64925	0.2399
0.60855	0.20537	0.6539	0.2242
0.61099	0.17998	0.65044	0.19885
0.61172	0.16654	0.6399	0.1815
0.60342	0.14872	0.61948	0.16767
0.59194	0.13822	0.61233	0.16731
0.58706	0.14579	0.58433	0.12746
0.57973	0.15971	0.55472	0.16746
0.57729	0.18999	0.56434	0.20614
0.59414	0.2359	0.57958	0.23258
0.60537	0.28816	0.56763	0.2806
0.63639	0.35824	0.61058	0.35335
0.67057	0.41734	0.63669	0.43507
0.70476	0.47155	0.63682	0.51521
0.73138	0.52527	0.69697	0.5566
0.74628	0.55702	0.67067	0.6093
0.75263	0.5812	0.73118	0.62772
0.74896	0.61245	0.74876	0.64925
0.74188	0.60855	0.74353	0.6539
0.73016	0.61099	0.77556	0.65044
0.72234	0.61172	0.7596	0.6399
0.71917	0.60342	0.67712	0.61948
0.7177	0.59194	0.73485	0.61233
0.71868	0.58706	0.66981	0.58433
0.72283	0.57973	0.68842	0.55472
0.72845	0.57729	0.73589	0.56434
0.73065	0.59414	0.71429	0.57958
0.72796	0.60537	0.74955	0.56763
0.71013	0.63639	0.75612	0.61058
0.69402	0.67057	0.67483	0.63669
0.66007	0.70476	0.70386	0.63682
0.62247	0.73138	0.62931	0.69697
0.57167	0.74628	0.60431	0.67067
0.53065	0.75263	0.57939	0.73118
0.49304	0.74896	0.50032	0.74876
0.46154	0.74188	0.47088	0.74353
0.43565	0.73016	0.45396	0.77556
0.41465	0.72234	0.34668	0.7596
0.3978	0.71917	0.35178	0.67712
0.38022	0.7177	0.32688	0.73485
0.36899	0.71868	0.35791	0.66981
0.35653	0.72283	0.37162	0.68842
0.34212	0.72845	0.34875	0.73589
0.33431	0.73065	0.34503	0.71429
0.32112	0.72796	0.35225	0.74955
0.31429	0.71013	0.2946	0.75612
0.31062	0.69402	0.28847	0.67483
0.32357	0.66007	0.29324	0.70386
0.33846	0.62247	0.32187	0.62931
0.36947	0.57167	0.35805	0.60431
0.42344	0.53065	0.39409	0.57939
0.46349	0.49304	0.45132	0.50032
0.51575	0.46154	0.52738	0.47088
0.56117	0.43565	0.55449	0.45396
0.60757	0.41465	0.62712	0.34668
0.64737	0.3978	0.6578	0.35178
0.67912	0.38022	0.69753	0.32688
0.71355	0.36899	0.75002	0.35791
0.73797	0.35653	0.73445	0.37162
0.75751	0.34212	0.72467	0.34875
0.77998	0.33431	0.71358	0.34503
0.78559	0.32112	0.71172	0.35225
0.80147	0.31429	0.79631	0.2946
0.81954	0.31062	0.73759	0.28847
0.81783	0.32357	0.79353	0.29324
0.82808	0.33846	0.83085	0.32187
0.82979	0.36947	0.81675	0.35805
0.85324	0.42344	0.85769	0.39409
0.86496	0.46349	0.87458	0.45132
0.87009	0.51575	0.80041	0.52738
0.88107	0.56117	0.87523	0.55449
0.86691	0.60757	0.81167	0.62712
0.84518	0.64737	0.83369	0.6578
0.80464	0.67912	0.85627	0.69753
0.75897	0.71355	0.79635	0.75002
0.70818	0.73797	0.79827	0.73445
0.65275	0.75751	0.73939	0.72467
0.6022	0.77998	0.61911	0.71358
0.54823	0.78559	0.6044	0.71172
0.50281	0.80147	0.49325	0.79631
0.45079	0.81954	0.44178	0.73759
0.40708	0.81783	0.44422	0.79353
0.37705	0.82808	0.36195	0.83085
0.33162	0.82979	0.30577	0.81675
0.29792	0.85324	0.25318	0.85769
0.26422	0.86496	0.23131	0.87458
0.23321	0.87009	0.24797	0.80041
0.20684	0.88107	0.20938	0.87523
0.18364	0.86691	0.1994	0.81167
0.15897	0.84518	0.17649	0.83369
0.15067	0.80464	0.16938	0.85627
0.14212	0.75897	0.1522	0.79635
0.15409	0.70818	0.17307	0.79827
0.16923	0.65275	0.16091	0.73939
0.20879	0.6022	0.21893	0.61911
0.2486	0.54823	0.26587	0.6044
0.30965	0.50281	0.31565	0.49325
0.37411	0.45079	0.38026	0.44178
0.43492	0.40708	0.45849	0.44422
0.48889	0.37705	0.51786	0.36195
0.53138	0.33162	0.58758	0.30577
0.56508	0.29792	0.61973	0.25318
0.59902	0.26422	0.6466	0.23131
0.60952	0.23321	0.6462	0.24797
0.61978	0.20684	0.64825	0.20938
0.61978	0.18364	0.66069	0.1994
0.6149	0.15897	0.6412	0.17649
0.60855	0.15067	0.62279	0.16938
0.59976	0.14212	0.61735	0.1522
0.59292	0.15409	0.59433	0.17307
0.5873	0.16923	0.56808	0.16091
0.58999	0.20879	0.55559	0.21893
0.60757	0.2486	0.55844	0.26587
0.62027	0.30965	0.58236	0.31565
0.65153	0.37411	0.60326	0.38026
0.69841	0.43492	0.65831	0.45849
0.72186	0.48889	0.69422	0.51786
0.74139	0.53138	0.67157	0.58758
0.75507	0.56508	0.75254	0.61973
0.75824	0.59902	0.70426	0.6466
0.74774	0.60952	0.74413	0.6462
0.74042	0.61978	0.76468	0.64825
0.7243	0.61978	0.73305	0.66069
0.71844	0.6149	0.76607	0.6412
0.71258	0.60855	0.75321	0.62279
0.70574	0.59976	0.66932	0.61735
0.70574	0.59292	0.70786	0.59433
0.7072	0.5873	0.66596	0.56808
0.71087	0.58999	0.68568	0.55559
0.71062	0.60757	0.7139	0.55844
0.70525	0.62027	0.70177	0.58236
0.69084	0.65153	0.71956	0.60326
0.66862	0.69841	0.7126	0.65831
0.62906	0.72186	0.62179	0.69422
0.58803	0.74139	0.62664	0.67157
0.54188	0.75507	0.55335	0.75254
0.50232	0.75824	0.51953	0.70426
0.46569	0.74774	0.50259	0.74413
0.43907	0.74042	0.44319	0.76468
0.41978	0.7243	0.41224	0.73305
0.39438	0.71844	0.3811	0.76607
0.38388	0.71258	0.29299	0.75321
0.37485	0.70574	0.35797	0.66932
0.3663	0.70574	0.36043	0.70786
0.35507	0.7072	0.3656	0.66596
0.35385	0.71087	0.37587	0.68568
0.34286	0.71062	0.35409	0.7139
0.33846	0.70525	0.34233	0.70177
0.33431	0.69084	0.33799	0.71956
0.33675	0.66862	0.30152	0.7126
0.35507	0.62906	0.33893	0.62179
0.38144	0.58803	0.36179	0.62664
0.42247	0.54188	0.40079	0.55335
0.47033	0.50232	0.44499	0.51953
0.51941	0.46569	0.49181	0.50259
0.56581	0.43907	0.57757	0.44319
0.60537	0.41978	0.64434	0.41224
0.64957	0.39438	0.6638	0.3811
0.67692	0.38388	0.72287	0.29299
0.71624	0.37485	0.69166	0.35797
0.73797	0.3663	0.7232	0.36043
0.76337	0.35507	0.69952	0.3656
0.78144	0.35385	0.69685	0.37587
0.80024	0.34286	0.77084	0.35409
0.81221	0.33846	0.82886	0.34233
0.82393	0.33431	0.75958	0.33799
0.821	0.33675	0.84382	0.30152
0.84518	0.35507	0.77916	0.33893
0.85275	0.38144	0.81927	0.36179
0.8674	0.42247	0.85652	0.40079
0.88254	0.47033	0.83656	0.44499
0.89304	0.51941	0.8946	0.49181
0.89231	0.56581	0.89384	0.57757
0.87497	0.60537	0.83392	0.64434
0.84127	0.64957	0.88537	0.6638
0.80904	0.67692	0.80435	0.72287
0.76435	0.71624	0.7984	0.69166
0.71038	0.73797	0.80075	0.7232
0.65397	0.76337	0.70756	0.69952
0.5978	0.78144	0.67886	0.69685
0.54335	0.80024	0.61308	0.77084
0.49328	0.81221	0.48502	0.82886
0.44542	0.82393	0.47712	0.75958
0.40147	0.821	0.39777	0.84382
0.35751	0.84518	0.3479	0.77916
0.31575	0.85275	0.28724	0.81927
0.28376	0.8674	0.23007	0.85652
0.25128	0.88254	0.2293	0.83656
0.21832	0.89304	0.24877	0.8946
0.19463	0.89231	0.19147	0.89384
0.16972	0.87497	0.20127	0.83392
0.15263	0.84127	0.16375	0.88537
0.13871	0.80904	0.16162	0.80435
0.1348	0.76435	0.1346	0.7984
0.1409	0.71038	0.14137	0.80075
0.1641	0.65397	0.17445	0.70756
0.19292	0.5978	0.21223	0.67886
0.23883	0.54335	0.23912	0.61308
0.30183	0.49328	0.30952	0.48502
0.36386	0.44542	0.36922	0.47712
0.42735	0.40147	0.45195	0.39777
0.47912	0.35751	0.51886	0.3479
0.52332	0.31575	0.54994	0.28724
0.55971	0.28376	0.61892	0.23007
0.58144	0.25128	0.63696	0.2293
0.59634	0.21832	0.63659	0.24877
0.60659	0.19463	0.64336	0.19147
0.60317	0.16972	0.6261	0.20127
0.6	0.15263	0.61956	0.16375
0.59536	0.13871	0.61499	0.16162
0.58022	0.1348	0.57717	0.1346
0.57387	0.1409	0.56559	0.14137
0.56825	0.1641	0.56706	0.17445
0.57216	0.19292	0.55352	0.21223
0.57998	0.23883	0.55224	0.23912
0.60244	0.30183	0.55616	0.30952
0.63175	0.36386	0.58166	0.36922
0.67131	0.42735	0.62748	0.45195
0.70379	0.47912	0.6599	0.51886
0.73138	0.52332	0.69925	0.54994
0.74725	0.55971	0.73049	0.61892
0.75238	0.58144	0.70128	0.63696
0.75214	0.59634	0.76601	0.63659
0.74261	0.60659	0.70467	0.64336
0.73846	0.60317	0.725	0.6261
0.73138	0.6	0.73761	0.61956
0.72943	0.59536	0.71829	0.61499
0.72991	0.58022	0.7594	0.57717
0.73504	0.57387	0.75788	0.56559
0.74603	0.56825	0.68858	0.56706
0.74603	0.57216	0.74522	0.55352
0.74701	0.57998	0.70595	0.55224
0.75629	0.60244	0.72821	0.55616
0.73748	0.63175	0.75451	0.58166
0.71111	0.67131	0.72467	0.62748
0.68181	0.70379	0.74124	0.6599
0.63614	0.73138	0.71391	0.69925
0.59121	0.74725	0.59685	0.73049
0.54164	0.75238	0.59508	0.70128
0.50842	0.75214	0.49824	0.76601
0.47497	0.74261	0.47613	0.70467
0.4442	0.73846	0.46007	0.725
0.41856	0.73138	0.39344	0.73761
0.40147	0.72943	0.37681	0.71829
0.38242	0.72991	0.34371	0.7594
0.36777	0.73504	0.32174	0.75788
0.34628	0.74603	0.353	0.68858
0.33382	0.74603	0.32825	0.74522
0.31355	0.74701	0.32741	0.70595
0.30085	0.75629	0.30597	0.72821
0.29182	0.73748	0.27897	0.75451
0.28327	0.71111	0.28899	0.72467
0.2884	0.68181	0.28621	0.74124
0.30403	0.63614	0.2633	0.71391
0.32943	0.59121	0.32028	0.59685
0.38095	0.54164	0.35618	0.59508
0.42344	0.50842	0.40338	0.49824
0.47692	0.47497	0.4633	0.47613
0.52918	0.4442	0.51863	0.46007
0.57582	0.41856	0.5946	0.39344
0.62613	0.40147	0.66961	0.37681
0.65934	0.38242	0.66059	0.34371
0.68938	0.36777	0.72322	0.32174
0.71429	0.34628	0.70105	0.353
0.73871	0.33382	0.73133	0.32825
0.7514	0.31355	0.70528	0.32741
0.76825	0.30085	0.69178	0.30597
0.77363	0.29182	0.76573	0.27897
0.78681	0.28327	0.7883	0.28899
0.78315	0.2884	0.74096	0.28621
0.79487	0.30403	0.79551	0.2633
0.80635	0.32943	0.74298	0.32028
0.81661	0.38095	0.78992	0.35618
0.83614	0.42344	0.81271	0.40338
0.85128	0.47692	0.82343	0.4633
0.86252	0.52918	0.86403	0.51863
0.86203	0.57582	0.88481	0.5946
0.84786	0.62613	0.81716	0.66961
0.82369	0.65934	0.84922	0.66059
0.78242	0.68938	0.78677	0.72322
0.73455	0.71429	0.7696	0.70105
0.69255	0.73871	0.76102	0.73133
0.63516	0.7514	0.6876	0.70528
0.58071	0.76825	0.6604	0.69178
0.54042	0.77363	0.59526	0.76573
0.49035	0.78681	0.47064	0.7883
0.45079	0.78315	0.47524	0.74096
0.40904	0.79487	0.39996	0.79551
0.37436	0.80635	0.35266	0.74298
0.33944	0.81661	0.30197	0.78992
0.31722	0.83614	0.26397	0.81271
0.27375	0.85128	0.27288	0.82343
0.24664	0.86252	0.27	0.86403
0.21123	0.86203	0.21043	0.88481
0.19731	0.84786	0.21802	0.81716
0.17729	0.82369	0.18977	0.84922
0.16899	0.78242	0.18728	0.78677
0.16532	0.73455	0.16611	0.7696
0.17338	0.69255	0.17288	0.76102
0.19878	0.63516	0.20371	0.6876
0.23443	0.58071	0.24902	0.6604
0.28474	0.54042	0.27591	0.59526
0.34554	0.49035	0.35563	0.47064
0.41245	0.45079	0.42505	0.47524
0.46252	0.40904	0.4891	0.39996
0.51673	0.37436	0.5348	0.35266
0.55067	0.33944	0.60685	0.30197
0.59267	0.31722	0.63686	0.26397
0.61734	0.27375	0.66486	0.27288
0.64811	0.24664	0.66647	0.27
0.64444	0.21123	0.67151	0.21043
0.65055	0.19731	0.65846	0.21802
0.64029	0.17729	0.6458	0.18977
0.63614	0.16899	0.65351	0.18728
0.63028	0.16532	0.59054	0.16611
0.63004	0.17338	0.61077	0.17288
0.62271	0.19878	0.62422	0.20371
0.62857	0.23443	0.57123	0.24902
0.642	0.28474	0.62644	0.27591
0.66789	0.34554	0.58332	0.35563
0.69524	0.41245	0.63905	0.42505
0.73065	0.46252	0.67926	0.4891
0.75507	0.51673	0.69932	0.5348
0.76777	0.55067	0.7679	0.60685
0.77118	0.59267	0.79037	0.63686
0.75824	0.61734	0.73108	0.66486
0.74188	0.64811	0.76739	0.66647
0.72576	0.64444	0.7082	0.67151
0.69841	0.65055	0.71082	0.65846
0.68523	0.64029	0.71322	0.6458
0.66862	0.63614	0.67043	0.65351
0.65446	0.63028	0.67272	0.59054
0.65421	0.63004	0.66993	0.61077
0.6486	0.62271	0.59758	0.62422
0.64005	0.62857	0.65249	0.57123
0.63443	0.642	0.59508	0.62644
0.61709	0.66789	0.61347	0.58332
0.59365	0.69524	0.62166	0.63905
0.55971	0.73065	0.56662	0.67926
0.52405	0.75507	0.5637	0.69932
0.48523	0.76777	0.52574	0.7679
0.44811	0.77118	0.41865	0.79037
0.41416	0.75824	0.43181	0.73108
0.3873	0.74188	0.33337	0.76739
0.37851	0.72576	0.31341	0.7082
0.35946	0.69841	0.31722	0.71082
0.35433	0.68523	0.33623	0.71322
0.3558	0.66862	0.34579	0.67043
0.36606	0.65446	0.37896	0.67272
0.37802	0.65421	0.33797	0.66993
0.38486	0.6486	0.37774	0.59758
0.39756	0.64005	0.3914	0.65249
0.41123	0.63443	0.41107	0.59508
0.42735	0.61709	0.4312	0.61347
0.44322	0.59365	0.45094	0.62166
0.47619	0.55971	0.46065	0.56662
0.51355	0.52405	0.51391	0.5637
0.56728	0.48523	0.53141	0.52574
0.60269	0.44811	0.60904	0.41865
0.64567	0.41416	0.62725	0.43181
0.67643	0.3873	0.67628	0.33337
0.7094	0.37851	0.73261	0.31341
0.73724	0.35946	0.71135	0.31722
0.75849	0.35433	0.72431	0.33623
0.779	0.3558	0.72353	0.34579
0.7956	0.36606	0.71532	0.37896
0.81319	0.37802	0.80583	0.33797
0.83272	0.38486	0.75447	0.37774
0.84396	0.39756	0.80984	0.3914
0.85739	0.41123	0.85992	0.41107
0.87961	0.42735	0.83967	0.4312
0.88523	0.44322	0.88402	0.45094
0.89817	0.47619	0.91243	0.46065
0.90867	0.51355	0.8442	0.51391
0.90354	0.56728	0.91012	0.53141
0.89158	0.60269	0.83874	0.60904
0.86984	0.64567	0.86531	0.62725
0.83248	0.67643	0.87619	0.67628
0.78242	0.7094	0.82764	0.73261
0.73162	0.73724	0.82835	0.71135
0.68034	0.75849	0.75836	0.72431
0.61954	0.779	0.65277	0.72353
0.56606	0.7956	0.6317	0.71532
0.51404	0.81319	0.52494	0.80583
0.45714	0.83272	0.48362	0.75447
0.41172	0.84396	0.45197	0.80984
0.3663	0.85739	0.38123	0.85992
0.3199	0.87961	0.31066	0.83967
0.28352	0.88523	0.23842	0.88402
0.25055	0.89817	0.20923	0.91243
0.22076	0.90867	0.23533	0.8442
0.19023	0.90354	0.20476	0.91012
0.16801	0.89158	0.18558	0.83874
0.14652	0.86984	0.15849	0.86531
0.13553	0.83248	0.14904	0.87619
0.12796	0.78242	0.12877	0.82764
0.13065	0.73162	0.13423	0.82835
0.14139	0.68034	0.14331	0.75836
0.16947	0.61954	0.19572	0.65277
0.21709	0.56606	0.23627	0.6317
0.27595	0.51404	0.28717	0.52494
0.33895	0.45714	0.3358	0.48362
0.39976	0.41172	0.40641	0.45197
0.45592	0.3663	0.48387	0.38123
0.5116	0.3199	0.55838	0.31066
0.53773	0.28352	0.60161	0.23842
0.56093	0.25055	0.62279	0.20923
0.57875	0.22076	0.6248	0.23533
0.58974	0.19023	0.63467	0.20476
0.59072	0.16801	0.61775	0.18558
0.58584	0.14652	0.6121	0.15849
0.57827	0.13553	0.60763	0.14904
0.56532	0.12796	0.56517	0.12877
0.5558	0.13065	0.56392	0.13423
0.54872	0.14139	0.55713	0.14331
0.54872	0.16947	0.533	0.19572
0.55629	0.21709	0.52923	0.23627
0.57338	0.27595	0.55684	0.28717
0.60537	0.33895	0.56716	0.3358
0.64176	0.39976	0.60711	0.40641
0.67619	0.45592	0.63963	0.48387
0.71062	0.5116	0.66954	0.55838
0.7326	0.53773	0.69379	0.60161
0.74408	0.56093	0.67376	0.62279
0.74701	0.57875	0.72187	0.6248
0.74237	0.58974	0.75339	0.63467
0.74505	0.59072	0.73722	0.61775
0.74676	0.58584	0.76462	0.6121
0.73797	0.57827	0.77703	0.60763
0.74994	0.56532	0.70442	0.56517
0.7558	0.5558	0.76093	0.56392
0.76337	0.54872	0.71092	0.55713
0.7768	0.54872	0.7475	0.533
0.78266	0.55629	0.78248	0.52923
0.7873	0.57338	0.77323	0.55684
0.78339	0.60537	0.81774	0.56716
0.76557	0.64176	0.81843	0.60711
0.74017	0.67619	0.74024	0.63963
0.70574	0.71062	0.75222	0.66954
0.65519	0.7326	0.66674	0.69379
0.61001	0.74408	0.64348	0.67376
0.5685	0.74701	0.61491	0.72187
0.5243	0.74237	0.53609	0.75339
0.49158	0.74505	0.51054	0.73722
0.45836	0.74676	0.48206	0.76462
0.43004	0.73797	0.39043	0.77703
0.40415	0.74994	0.39095	0.70442
0.37485	0.7558	0.31277	0.76093
0.35311	0.76337	0.32248	0.71092
0.3304	0.7768	0.34675	0.7475
0.30745	0.78266	0.32381	0.78248
0.28596	0.7873	0.29816	0.77323
0.26642	0.78339	0.28393	0.81774
0.24933	0.76557	0.23856	0.81843
0.24078	0.74017	0.24459	0.74024
0.24078	0.70574	0.22726	0.75222
0.25201	0.65519	0.2486	0.66674
0.28278	0.61001	0.27053	0.64348
0.32063	0.5685	0.31419	0.61491
0.36777	0.5243	0.36321	0.53609
0.42491	0.49158	0.4358	0.51054
0.46911	0.45836	0.48109	0.48206
0.53187	0.43004	0.53789	0.39043
0.57582	0.40415	0.59273	0.39095
0.6149	0.37485	0.66118	0.31277
0.65568	0.35311	0.69379	0.32248
0.67766	0.3304	0.69915	0.34675
0.71355	0.30745	0.73447	0.32381
0.71868	0.28596	0.73374	0.29816
0.72943	0.26642	0.707	0.28393
0.74554	0.24933	0.69352	0.23856
0.73602	0.24078	0.63775	0.24459
0.73748	0.24078	0.71111	0.22726
0.74872	0.25201	0.7509	0.2486
0.74164	0.28278	0.73136	0.27053
0.75482	0.32063	0.75746	0.31419
0.77436	0.36777	0.76683	0.36321
0.79219	0.42491	0.73519	0.4358
0.81587	0.46911	0.7848	0.48109
0.82784	0.53187	0.75863	0.53789
0.83248	0.57582	0.80119	0.59273
0.81856	0.6149	0.84669	0.66118
0.79096	0.65568	0.81526	0.69379
0.75995	0.67766	0.82024	0.69915
0.71795	0.71355	0.79683	0.73447
0.66862	0.71868	0.69436	0.73374
0.62784	0.72943	0.68011	0.707
0.58803	0.74554	0.58763	0.69352
0.54603	0.73602	0.57673	0.63775
0.51648	0.73748	0.54973	0.71111
0.48254	0.74872	0.47821	0.7509
0.45836	0.74164	0.46571	0.73136
0.41954	0.75482	0.44203	0.75746
0.3917	0.77436	0.33482	0.76683
0.36825	0.79219	0.3339	0.73519
0.33114	0.81587	0.32248	0.7848
0.3011	0.82784	0.30844	0.75863
0.26129	0.83248	0.29564	0.80119
0.24371	0.81856	0.26342	0.84669
0.22857	0.79096	0.23446	0.81526
0.21538	0.75995	0.23247	0.82024
0.21392	0.71795	0.18315	0.79683
0.22222	0.66862	0.21202	0.69436
0.24444	0.62784	0.23216	0.68011
0.27961	0.58803	0.28709	0.58763
0.32503	0.54603	0.30054	0.57673
0.37534	0.51648	0.37769	0.54973
0.43419	0.48254	0.43949	0.47821
0.48767	0.45836	0.51595	0.46571
0.53016	0.41954	0.53117	0.44203
0.58535	0.3917	0.61152	0.33482
0.62125	0.36825	0.63999	0.3339
0.66227	0.33114	0.67075	0.32248
0.67912	0.3011	0.72087	0.30844
0.69792	0.26129	0.71121	0.29564
0.69597	0.24371	0.70717	0.26342
0.70769	0.22857	0.67641	0.23446
0.70574	0.21538	0.6576	0.23247
0.69621	0.21392	0.67026	0.18315
0.70427	0.22222	0.62911	0.21202
0.70134	0.24444	0.68144	0.23216
0.70891	0.27961	0.70908	0.28709
0.72283	0.32503	0.69802	0.30054
0.74994	0.37534	0.74731	0.37769
0.76239	0.43419	0.76635	0.43949
0.79414	0.48767	0.72417	0.51595
0.80928	0.53016	0.7907	0.53117
0.80904	0.58535	0.75727	0.61152
0.7978	0.62125	0.79334	0.63999
0.77705	0.66227	0.81956	0.67075
0.74408	0.67912	0.76369	0.72087
0.70598	0.69792	0.78103	0.71121
0.66764	0.69597	0.72897	0.70717
0.63101	0.70769	0.62258	0.67641
0.59438	0.70574	0.63121	0.6576
0.56752	0.69621	0.55206	0.67026
0.53822	0.70427	0.53299	0.62911
0.50989	0.70134	0.52182	0.68144
0.49573	0.70891	0.48501	0.70908
0.46764	0.72283	0.48046	0.69802
0.44029	0.74994	0.45381	0.74731
0.40928	0.76239	0.36193	0.76635
0.37802	0.79414	0.37128	0.72417
0.34115	0.80928	0.34878	0.7907
0.31282	0.80904	0.31439	0.75727
0.28669	0.7978	0.29251	0.79334
0.27204	0.77705	0.25444	0.81956
0.25128	0.74408	0.22991	0.76369
0.2525	0.70598	0.25401	0.78103
0.26716	0.66764	0.21838	0.72897
0.28132	0.63101	0.27195	0.62258
0.31282	0.59438	0.30555	0.63121
0.35067	0.56752	0.34658	0.55206
0.39951	0.53822	0.38708	0.53299
0.45079	0.50989	0.43302	0.52182
0.49328	0.49573	0.51817	0.48501
0.54872	0.46764	0.57788	0.48046
0.59048	0.44029	0.58823	0.45381
0.63175	0.40928	0.66402	0.36193
0.67131	0.37802	0.66394	0.37128
0.69792	0.34115	0.7093	0.34878
0.7177	0.31282	0.75362	0.31439
0.73944	0.28669	0.71113	0.29251
0.74432	0.27204	0.71134	0.25444
0.74701	0.25128	0.72178	0.22991
0.74847	0.2525	0.68676	0.25401
0.75263	0.26716	0.76936	0.21838
0.75922	0.28132	0.69802	0.27195
0.76825	0.31282	0.74332	0.30555
0.78388	0.35067	0.77146	0.34658
0.80171	0.39951	0.76758	0.38708
0.83516	0.45079	0.8186	0.43302
0.83663	0.49328	0.83024	0.51817
0.84493	0.54872	0.79397	0.57788
0.84908	0.59048	0.84492	0.58823
0.82369	0.63175	0.77783	0.66402
0.79536	0.67131	0.8165	0.66394
0.76215	0.69792	0.81896	0.7093
0.7116	0.7177	0.75798	0.75362
0.66203	0.73944	0.75015	0.71113
0.6105	0.74432	0.6801	0.71134
0.57094	0.74701	0.57392	0.72178
0.52698	0.74847	0.55075	0.68676
0.49011	0.75263	0.47104	0.76936
0.44982	0.75922	0.44481	0.69802
0.4232	0.76825	0.45449	0.74332
0.3895	0.78388	0.36422	0.77146
0.35482	0.80171	0.33194	0.76758
0.32625	0.83516	0.31975	0.8186
0.29451	0.83663	0.28326	0.83024
0.24786	0.84493	0.27003	0.79397
0.23883	0.84908	0.25108	0.84492
0.21368	0.82369	0.22416	0.77783
0.19902	0.79536	0.20839	0.8165
0.1895	0.76215	0.1796	0.81896
0.19121	0.7116	0.17274	0.75798
0.20537	0.66203	0.20528	0.75015
0.22979	0.6105	0.20328	0.6801
0.2735	0.57094	0.2763	0.57392
0.32869	0.52698	0.32056	0.55075
0.39292	0.49011	0.3939	0.47104
0.44444	0.44982	0.45101	0.44481
0.4989	0.4232	0.51322	0.45449
0.54457	0.3895	0.59099	0.36422
0.59023	0.35482	0.63727	0.33194
0.62637	0.32625	0.65707	0.31975
0.65275	0.29451	0.68475	0.28326
0.66886	0.24786	0.68305	0.27003
0.67302	0.23883	0.69846	0.25108
0.67961	0.21368	0.69035	0.22416
0.67863	0.19902	0.6644	0.20839
0.67521	0.1895	0.65082	0.1796
0.67155	0.19121	0.65181	0.17274
0.67546	0.20537	0.60761	0.20528
0.66862	0.22979	0.66405	0.20328
0.67961	0.2735	0.62252	0.2763
0.69792	0.32869	0.66148	0.32056
0.72234	0.39292	0.69693	0.3939
0.7536	0.44444	0.69871	0.45101
0.77485	0.4989	0.76535	0.51322
0.79463	0.54457	0.80238	0.59099
0.79316	0.59023	0.74655	0.63727
0.78144	0.62637	0.81128	0.65707
0.75726	0.65275	0.73522	0.68475
0.73065	0.66886	0.75369	0.68305
0.69792	0.67302	0.75597	0.69846
0.66886	0.67961	0.69638	0.69035
0.63834	0.67863	0.68408	0.6644
0.61709	0.67521	0.64415	0.65082
0.59731	0.67155	0.5613	0.65181
0.58022	0.67546	0.57749	0.60761
0.55922	0.66862	0.52789	0.66405
0.54799	0.67961	0.53461	0.62252
0.52552	0.69792	0.54323	0.66148
0.50476	0.72234	0.49541	0.69693
0.47424	0.7536	0.49073	0.69871
0.42613	0.77485	0.45187	0.76535
0.4022	0.79463	0.36001	0.80238
0.3685	0.79316	0.36514	0.74655
0.34042	0.78144	0.32166	0.81128
0.31233	0.75726	0.30858	0.73522
0.29939	0.73065	0.30129	0.75369
0.30061	0.69792	0.27563	0.75597
0.29841	0.66886	0.28349	0.69638
0.32088	0.63834	0.31093	0.68408
0.34505	0.61709	0.30171	0.64415
0.36752	0.59731	0.36386	0.5613
0.40537	0.58022	0.38553	0.57749
0.44054	0.55922	0.44012	0.52789
0.47741	0.54799	0.48136	0.53461
0.5199	0.52552	0.51826	0.54323
0.5619	0.50476	0.56236	0.49541
0.60244	0.47424	0.61013	0.49073
0.64151	0.42613	0.63687	0.45187
0.68254	0.4022	0.69139	0.36001
0.70916	0.3685	0.69521	0.36514
0.73626	0.34042	0.73725	0.32166
0.75482	0.31233	0.72702	0.30858
0.76435	0.29939	0.68427	0.30129
0.77314	0.30061	0.75098	0.27563
0.78413	0.29841	0.79918	0.28349
0.79341	0.32088	0.74373	0.31093
0.80781	0.34505	0.80656	0.30171
0.81709	0.36752	0.76015	0.36386
0.83932	0.40537	0.79832	0.38553
0.85495	0.44054	0.83413	0.44012
0.87277	0.47741	0.83606	0.48136
0.87448	0.5199	0.88382	0.51826
0.8801	0.5619	0.90948	0.56236
0.87082	0.60244	0.81744	0.61013
0.83541	0.64151	0.87202	0.63687
0.80781	0.68254	0.79973	0.69139
0.76337	0.70916	0.80791	0.69521
0.70916	0.73626	0.79093	0.73725
0.66154	0.75482	0.71739	0.72702
0.60391	0.76435	0.69274	0.68427
0.55482	0.77314	0.62855	0.75098
0.50672	0.78413	0.50588	0.79918
0.46667	0.79341	0.48822	0.74373
0.41978	0.80781	0.42297	0.80656
0.39609	0.81709	0.37783	0.76015
0.34286	0.83932	0.3324	0.79832
0.3033	0.85495	0.25623	0.83413
0.27155	0.87277	0.26333	0.83606
0.24298	0.87448	0.25889	0.88382
0.21245	0.8801	0.20807	0.90948
0.18877	0.87082	0.19977	0.81744
0.16581	0.83541	0.19132	0.87202
0.15385	0.80781	0.15867	0.79973
0.14823	0.76337	0.15842	0.80791
0.15263	0.70916	0.16004	0.79093
0.1746	0.66154	0.17628	0.71739
0.20293	0.60391	0.21967	0.69274
0.24835	0.55482	0.24757	0.62855
0.29451	0.50672	0.31059	0.50588
0.36801	0.46667	0.36386	0.48822
0.42711	0.41978	0.45948	0.42297
0.46813	0.39609	0.50476	0.37783
0.53114	0.34286	0.56447	0.3324
0.56606	0.3033	0.61618	0.25623
0.60659	0.27155	0.64655	0.26333
0.61368	0.24298	0.66193	0.25889
0.621	0.21245	0.66255	0.20807
0.62711	0.18877	0.6537	0.19977
0.621	0.16581	0.6439	0.19132
0.61612	0.15385	0.64147	0.15867
0.61099	0.14823	0.60764	0.15842
0.6	0.15263	0.60257	0.16004
0.59707	0.1746	0.58585	0.17628
0.59219	0.20293	0.57025	0.21967
0.60611	0.24835	0.57666	0.24757
0.62759	0.29451	0.56286	0.31059
0.64322	0.36801	0.59709	0.36386
0.68987	0.42711	0.64846	0.45948
0.72137	0.46813	0.66584	0.50476
0.74286	0.53114	0.72372	0.56447
0.75604	0.56606	0.76076	0.61618
0.76117	0.60659	0.71999	0.64655
0.74921	0.61368	0.77379	0.66193
0.73455	0.621	0.70594	0.66255
0.72576	0.62711	0.73384	0.6537
0.71087	0.621	0.75443	0.6439
0.70281	0.61612	0.70237	0.64147
0.69597	0.61099	0.71777	0.60764
0.69524	0.6	0.71337	0.60257
0.69573	0.59707	0.6499	0.58585
0.69915	0.59219	0.69807	0.57025
0.6989	0.60611	0.64359	0.57666
0.68987	0.62759	0.68667	0.56286
0.67619	0.64322	0.71347	0.59709
0.64957	0.68987	0.66178	0.64846
0.6105	0.72137	0.66248	0.66584
0.57411	0.74286	0.63436	0.72372
0.52991	0.75604	0.53715	0.76076
0.49109	0.76117	0.53198	0.71999
0.45836	0.74921	0.43539	0.77379
0.43932	0.73455	0.41894	0.70594
0.41832	0.72576	0.39871	0.73384
0.39194	0.71087	0.33574	0.75443
0.38193	0.70281	0.31855	0.70237
0.37558	0.69597	0.3728	0.71777
0.36899	0.69524	0.32456	0.71337
0.36435	0.69573	0.35844	0.6499
0.35556	0.69915	0.34777	0.69807
0.35775	0.6989	0.3629	0.64359
0.35433	0.68987	0.36216	0.68667
0.35336	0.67619	0.34526	0.71347
0.35995	0.64957	0.36529	0.66178
0.38071	0.6105	0.37995	0.66248
0.40806	0.57411	0.37367	0.63436
0.45543	0.52991	0.42402	0.53715
0.49695	0.49109	0.4644	0.53198
0.54847	0.45836	0.53032	0.43539
0.58657	0.43932	0.6137	0.41894
0.63223	0.41832	0.6552	0.39871
0.67204	0.39194	0.70489	0.33574
0.70574	0.38193	0.73093	0.31855
0.72967	0.37558	0.72568	0.3728
0.75531	0.36899	0.72613	0.32456
0.77436	0.36435	0.68118	0.35844
0.79463	0.35556	0.71142	0.34777
0.81197	0.35775	0.79204	0.3629
0.83761	0.35433	0.80027	0.36216
0.83565	0.35336	0.84222	0.34526
0.84591	0.35995	0.8476	0.36529
0.86178	0.38071	0.80041	0.37995
0.87399	0.40806	0.85393	0.37367
0.88449	0.45543	0.7979	0.42402
0.89841	0.49695	0.84862	0.4644
0.90525	0.54847	0.89098	0.53032
0.89304	0.58657	0.8839	0.6137
0.86764	0.63223	0.90519	0.6552
0.83639	0.67204	0.89147	0.70489
0.78901	0.70574	0.81436	0.73093
0.73993	0.72967	0.8224	0.72568
0.68059	0.75531	0.70281	0.72613
0.62759	0.77436	0.68632	0.68118
0.56825	0.79463	0.63453	0.71142
0.51429	0.81197	0.545	0.79204
0.46325	0.83761	0.50257	0.80027
0.41783	0.83565	0.45891	0.84222
0.37216	0.84591	0.35603	0.8476
0.33236	0.86178	0.33026	0.80041
0.2928	0.87399	0.23428	0.85393
0.25861	0.88449	0.23555	0.7979
0.22589	0.89841	0.24327	0.84862
0.19902	0.90525	0.22554	0.89098
0.17265	0.89304	0.1749	0.8839
0.14847	0.86764	0.18766	0.90519
0.13944	0.83639	0.13545	0.89147
0.13089	0.78901	0.15078	0.81436
0.12259	0.73993	0.14698	0.8224
0.14432	0.68059	0.1467	0.70281
0.17241	0.62759	0.17922	0.68632
0.21685	0.56825	0.21851	0.63453
0.26911	0.51429	0.26217	0.545
0.32943	0.46325	0.34751	0.50257
0.39121	0.41783	0.39327	0.45891
0.45665	0.37216	0.48381	0.35603
0.49744	0.33236	0.53332	0.33026
0.53944	0.2928	0.59068	0.23428
0.5663	0.25861	0.60518	0.23555
0.58315	0.22589	0.63198	0.24327
0.59316	0.19902	0.63826	0.22554
0.59121	0.17265	0.62718	0.1749
0.58828	0.14847	0.6156	0.18766
0.58217	0.13944	0.60851	0.13545
0.58144	0.13089	0.58567	0.15078
0.56532	0.12259	0.55932	0.14698
0.55604	0.14432	0.55969	0.1467
0.55507	0.17241	0.54198	0.17922
0.56435	0.21685	0.55304	0.21851
0.57973	0.26911	0.55364	0.26217
0.60708	0.32943	0.56319	0.34751
0.64713	0.39121	0.59826	0.39327
0.67521	0.45665	0.6074	0.48381
0.71087	0.49744	0.66833	0.53332
0.72112	0.53944	0.69052	0.59068
0.74579	0.5663	0.68538	0.60518
0.74799	0.58315	0.74062	0.63198
0.74847	0.59316	0.77196	0.63826
0.7453	0.59121	0.7114	0.62718
0.74359	0.58828	0.76864	0.6156
0.73944	0.58217	0.68925	0.60851
0.74481	0.58144	0.731	0.58567
0.75165	0.56532	0.75382	0.55932
0.75604	0.55604	0.71089	0.55969
0.75946	0.55507	0.77404	0.54198
0.77118	0.56435	0.79278	0.55304
0.77436	0.57973	0.72909	0.55364
0.76728	0.60708	0.78282	0.56319
0.75165	0.64713	0.72764	0.59826
0.72576	0.67521	0.74283	0.6074
0.68767	0.71087	0.73953	0.66833
0.64567	0.72112	0.66947	0.69052
0.60073	0.74579	0.67089	0.68538
0.55629	0.74799	0.6174	0.74062
0.50794	0.74847	0.50422	0.77196
0.48132	0.7453	0.50575	0.7114
0.44933	0.74359	0.43651	0.76864
0.42295	0.73944	0.41552	0.68925
0.4	0.74481	0.38796	0.731
0.37656	0.75165	0.33253	0.75382
0.35873	0.75604	0.34703	0.71089
0.32991	0.75946	0.36185	0.77404
0.31526	0.77118	0.30019	0.79278
0.2928	0.77436	0.31177	0.72909
0.27375	0.76728	0.28282	0.78282
0.26545	0.75165	0.25737	0.72764
0.25299	0.72576	0.25239	0.74283
0.25617	0.68767	0.24013	0.73953
0.27033	0.64567	0.26985	0.66947
0.29939	0.60073	0.2951	0.67089
0.34554	0.55629	0.31378	0.6174
0.3895	0.50794	0.38645	0.50422
0.44689	0.48132	0.44414	0.50575
0.50208	0.44933	0.49758	0.43651
0.5536	0.42295	0.57065	0.41552
0.59756	0.4	0.62214	0.38796
0.63663	0.37656	0.67518	0.33253
0.67253	0.35873	0.70734	0.34703
0.69206	0.32991	0.70556	0.36185
0.71819	0.31526	0.72638	0.30019
0.73455	0.2928	0.70266	0.31177
0.74017	0.27375	0.68832	0.28282
0.74383	0.26545	0.68094	0.25737
0.75433	0.25299	0.71778	0.25239
0.75604	0.25617	0.77906	0.24013
0.75287	0.27033	0.78657	0.26985
0.76581	0.29939	0.7136	0.2951
0.78144	0.34554	0.76378	0.31378
0.79438	0.3895	0.73555	0.38645
0.81807	0.44689	0.78069	0.44414
0.83712	0.50208	0.829	0.49758
0.8442	0.5536	0.81435	0.57065
0.842	0.59756	0.85294	0.62214
0.82027	0.63663	0.86337	0.67518
0.78681	0.67253	0.77708	0.70734
0.75238	0.69206	0.82168	0.70556
0.70403	0.71819	0.72217	0.72638
0.65812	0.73455	0.70653	0.70266
0.61807	0.74017	0.67998	0.68832
0.56435	0.74383	0.5802	0.68094
0.5265	0.75433	0.56897	0.71778
0.48523	0.75604	0.51802	0.77906
0.45397	0.75287	0.43215	0.78657
0.41587	0.76581	0.42196	0.7136
0.39365	0.78144	0.35685	0.76378
0.35604	0.79438	0.30727	0.73555
0.32479	0.81807	0.32375	0.78069
0.29011	0.83712	0.30637	0.829
0.26349	0.8442	0.26345	0.81435
0.23858	0.842	0.26643	0.85294
0.21636	0.82027	0.20271	0.86337
0.19951	0.78681	0.20272	0.77708
0.19267	0.75238	0.19428	0.82168
0.19487	0.70403	0.18653	0.72217
0.21245	0.65812	0.19838	0.70653
0.23932	0.61807	0.24197	0.67998
0.27961	0.56435	0.28635	0.5802
0.3326	0.5265	0.33832	0.56897
0.39292	0.48523	0.38416	0.51802
0.45446	0.45397	0.46454	0.43215
0.50452	0.41587	0.51533	0.42196
0.55287	0.39365	0.57661	0.35685
0.59829	0.35604	0.63294	0.30727
0.62637	0.32479	0.65043	0.32375
0.64908	0.29011	0.69772	0.30637
0.67204	0.26349	0.70293	0.26345
0.6779	0.23858	0.70242	0.26643
0.684	0.21636	0.70366	0.20271
0.68327	0.19951	0.65793	0.20272
0.67912	0.19267	0.62578	0.19428
0.67277	0.19487	0.63992	0.18653
0.67497	0.21245	0.65624	0.19838
0.6757	0.23932	0.68515	0.24197
0.68718	0.27961	0.68687	0.28635
0.70867	0.3326	0.63972	0.33832
0.72918	0.39292	0.71117	0.38416
0.75702	0.45446	0.67853	0.46454
0.78193	0.50452	0.72941	0.51533
0.79389	0.55287	0.78809	0.57661
0.79389	0.59829	0.76964	0.63294
0.78437	0.62637	0.81736	0.65043
0.75653	0.64908	0.8071	0.69772
0.72772	0.67204	0.729	0.70293
0.69328	0.6779	0.73447	0.70242
0.66203	0.684	0.65248	0.70366
0.6337	0.68327	0.64894	0.65793
0.60928	0.67912	0.64432	0.62578
0.58901	0.67277	0.58753	0.63992
0.5707	0.67497	0.5981	0.65624
0.55629	0.6757	0.56991	0.68515
0.53773	0.68718	0.49972	0.68687
0.51966	0.70867	0.53422	0.63972
0.49206	0.72918	0.4674	0.71117
0.4591	0.75702	0.45707	0.67853
0.42662	0.78193	0.43502	0.72941
0.38877	0.79389	0.38384	0.78809
0.3536	0.79389	0.3593	0.76964
0.32674	0.78437	0.34102	0.81736
0.30647	0.75653	0.26884	0.8071
0.29377	0.72772	0.27537	0.729
0.29328	0.69328	0.27022	0.73447

## Sheet: Fig.4f
y(n)	y(n-t)	y(n)	y(n-t)
Ground truth	Ground truth	Prediction	Prediction
0.68816	0.23321	0.6863	0.24777
0.69744	0.27937	0.69697	0.28971
0.71331	0.32772	0.70464	0.33972
0.73626	0.38242	0.7425	0.39602
0.76435	0.44176	0.76394	0.45453
0.78877	0.49548	0.7959	0.50633
0.80098	0.54359	0.80816	0.55404
0.79951	0.58974	0.81132	0.60306
0.78486	0.62808	0.78795	0.63429
0.76313	0.65568	0.75887	0.66175
0.7348	0.67375	0.72314	0.6719
0.69695	0.68718	0.68524	0.68795
0.66398	0.69475	0.65955	0.69254
0.63175	0.69792	0.62294	0.69656
0.60269	0.68767	0.59659	0.69119
0.57705	0.68571	0.57605	0.6858
0.55873	0.68254	0.55486	0.68517
0.53602	0.68816	0.535	0.6863
0.52405	0.69744	0.5107	0.69697
0.49768	0.71331	0.49096	0.70464
0.47009	0.73626	0.46374	0.7425
0.43346	0.76435	0.42231	0.76394
0.4044	0.78877	0.39621	0.7959
0.36728	0.80098	0.36461	0.80816
0.32772	0.79951	0.33832	0.81132
0.31013	0.78486	0.31545	0.78795
0.28816	0.76313	0.29039	0.75887
0.28254	0.7348	0.2758	0.72314
0.27326	0.69695	0.26755	0.68524
0.28376	0.66398	0.28329	0.65955
0.30525	0.63175	0.30925	0.62294
0.32845	0.60269	0.33574	0.59659
0.36777	0.57705	0.37261	0.57605
0.41001	0.55873	0.42019	0.55486
0.45104	0.53602	0.45971	0.535
0.49792	0.52405	0.50981	0.5107
0.54139	0.49768	0.55089	0.49096
0.5851	0.47009	0.59416	0.46374
0.62808	0.43346	0.63588	0.42231
0.66471	0.4044	0.66815	0.39621
0.70061	0.36728	0.70612	0.36461
0.72381	0.32772	0.72704	0.33832
0.74188	0.31013	0.74271	0.31545
0.75263	0.28816	0.75919	0.29039
0.7619	0.28254	0.76111	0.2758
0.76654	0.27326	0.77004	0.26755
0.77265	0.28376	0.77233	0.28329
0.78242	0.30525	0.78141	0.30925
0.79292	0.32845	0.79228	0.33574
0.8083	0.36777	0.80035	0.37261
0.8254	0.41001	0.82334	0.42019
0.84396	0.45104	0.84225	0.45971
0.85714	0.49792	0.85588	0.50981
0.86593	0.54139	0.8624	0.55089
0.86593	0.5851	0.85971	0.59416
0.86422	0.62808	0.85971	0.63588
0.84493	0.66471	0.85317	0.66815
0.81319	0.70061	0.81531	0.70612
0.77363	0.72381	0.76336	0.72704
0.72479	0.74188	0.71085	0.74271
0.6735	0.75263	0.65624	0.75919
0.6232	0.7619	0.61208	0.76111
0.57363	0.76654	0.55749	0.77004
0.52845	0.77265	0.51347	0.77233
0.48425	0.78242	0.47754	0.78141
0.44737	0.79292	0.43786	0.79228
0.41197	0.8083	0.40114	0.80035
0.37729	0.8254	0.36609	0.82334
0.34164	0.84396	0.33056	0.84225
0.30574	0.85714	0.30091	0.85588
0.27302	0.86593	0.27069	0.8624
0.24298	0.86593	0.23556	0.85971
0.21563	0.86422	0.20739	0.85971
0.19414	0.84493	0.19114	0.85317
0.17485	0.81319	0.17388	0.81531
0.16484	0.77363	0.1632	0.76336
0.1685	0.72479	0.16997	0.71085
0.17705	0.6735	0.18452	0.65624
0.20757	0.6232	0.21808	0.61208
0.24664	0.57363	0.25997	0.55749
0.28083	0.52845	0.31025	0.51347
0.35751	0.48425	0.36523	0.47754
0.41954	0.44737	0.43029	0.43786
0.47692	0.41197	0.49094	0.40114
0.52845	0.37729	0.53719	0.36609
0.57021	0.34164	0.58003	0.33056
0.60147	0.30574	0.60634	0.30091
0.63126	0.27302	0.62941	0.27069
0.6442	0.24298	0.63723	0.23556
0.65055	0.21563	0.64841	0.20739
0.66129	0.19414	0.64521	0.19114
0.64567	0.17485	0.64426	0.17388
0.64078	0.16484	0.64313	0.1632
0.63223	0.1685	0.634	0.16997
0.6315	0.17705	0.62982	0.18452
0.62369	0.20757	0.62966	0.21808
0.63419	0.24664	0.63296	0.25997
0.65812	0.28083	0.65166	0.31025
0.67692	0.35751	0.68218	0.36523
0.7072	0.41954	0.70804	0.43029
0.73846	0.47692	0.7443	0.49094
0.76142	0.52845	0.76501	0.53719
0.77338	0.57021	0.78286	0.58003
0.77167	0.60147	0.77344	0.60634
0.7602	0.63126	0.75444	0.62941
0.73553	0.6442	0.73296	0.63723
0.71941	0.65055	0.70926	0.64841
0.70574	0.66129	0.69165	0.64521
0.68156	0.64567	0.67395	0.64426
0.66447	0.64078	0.66223	0.64313
0.64811	0.63223	0.65323	0.634
0.64542	0.6315	0.64057	0.62982
0.63761	0.62369	0.63525	0.62966
0.63346	0.63419	0.62727	0.63296
0.61123	0.65812	0.61931	0.65166
0.60464	0.67692	0.60031	0.68218
0.57802	0.7072	0.58215	0.70804
0.55678	0.73846	0.53911	0.7443
0.50696	0.76142	0.49855	0.76501
0.46813	0.77338	0.45118	0.78286
0.4315	0.77167	0.42085	0.77344
0.39853	0.7602	0.39329	0.75444
0.37973	0.73553	0.38025	0.73296
0.36117	0.71941	0.35841	0.70926
0.3641	0.70574	0.35153	0.69165
0.35287	0.68156	0.35416	0.67395
0.35751	0.66447	0.35653	0.66223
0.36947	0.64811	0.36702	0.65323
0.37729	0.64542	0.38172	0.64057
0.39243	0.63761	0.39451	0.63525
0.40317	0.63346	0.41307	0.62727
0.43419	0.61123	0.42892	0.61931
0.44615	0.60464	0.44531	0.60031
0.47009	0.57802	0.47798	0.58215
0.50012	0.55678	0.50702	0.53911
0.5431	0.50696	0.54829	0.49855
0.58779	0.46813	0.59783	0.45118
0.62759	0.4315	0.64388	0.42085
0.66252	0.39853	0.67934	0.39329
0.69866	0.37973	0.70523	0.38025
0.72601	0.36117	0.73062	0.35841
0.74774	0.3641	0.74596	0.35153
0.76728	0.35287	0.76958	0.35416
0.78462	0.35751	0.79025	0.35653
0.80366	0.36947	0.80957	0.36702
0.82369	0.37729	0.83084	0.38172
0.84615	0.39243	0.83331	0.39451
0.85372	0.40317	0.85039	0.41307
0.88303	0.43419	0.86508	0.42892
0.88523	0.44615	0.87227	0.44531
0.89963	0.47009	0.89283	0.47798
0.90403	0.50012	0.89781	0.50702
0.91087	0.5431	0.91219	0.54829
0.9033	0.58779	0.90597	0.59783
0.87619	0.62759	0.8767	0.64388
0.85128	0.66252	0.84348	0.67934
0.80024	0.69866	0.79105	0.70523
0.7514	0.72601	0.73234	0.73062
0.6967	0.74774	0.67806	0.74596
0.64103	0.76728	0.62266	0.76958
0.58291	0.78462	0.57211	0.79025
0.5304	0.80366	0.52022	0.80957
0.48474	0.82369	0.46414	0.83084
0.42857	0.84615	0.40903	0.83331
0.38168	0.85372	0.37773	0.85039
0.33944	0.88303	0.33776	0.86508
0.30183	0.88523	0.28983	0.87227
0.263	0.89963	0.25414	0.89283
0.2293	0.90403	0.21516	0.89781
0.20171	0.91087	0.19929	0.91219
0.17802	0.9033	0.17204	0.90597
0.16117	0.87619	0.15228	0.8767
0.13895	0.85128	0.1409	0.84348
0.12918	0.80024	0.12723	0.79105
0.12601	0.7514	0.13458	0.73234
0.13724	0.6967	0.13468	0.67806
0.16044	0.64103	0.16093	0.62266
0.19683	0.58291	0.20802	0.57211
0.25421	0.5304	0.26463	0.52022
0.31526	0.48474	0.33267	0.46414
0.37875	0.42857	0.39484	0.40903
0.4381	0.38168	0.44577	0.37773
0.4884	0.33944	0.49688	0.33776
0.53138	0.30183	0.53693	0.28983
0.558	0.263	0.56361	0.25414
0.57534	0.2293	0.57688	0.21516
0.58632	0.20171	0.58317	0.19929
0.59145	0.17802	0.5928	0.17204
0.59072	0.16117	0.58392	0.15228
0.58095	0.13895	0.58595	0.1409
0.57192	0.12918	0.57428	0.12723
0.56435	0.12601	0.56423	0.13458
0.55165	0.13724	0.54887	0.13468
0.54481	0.16044	0.54986	0.16093
0.55067	0.19683	0.55146	0.20802
0.56484	0.25421	0.56775	0.26463
0.59267	0.31526	0.59234	0.33267
0.62759	0.37875	0.63441	0.39484
0.66422	0.4381	0.67099	0.44577
0.70037	0.4884	0.70434	0.49688
0.72308	0.53138	0.72663	0.53693
0.74139	0.558	0.74327	0.56361
0.74701	0.57534	0.7397	0.57688
0.74359	0.58632	0.74482	0.58317
0.7453	0.59145	0.74406	0.5928
0.74457	0.59072	0.74718	0.58392
0.74432	0.58095	0.74304	0.58595
0.74383	0.57192	0.74675	0.57428
0.75482	0.56435	0.75695	0.56423
0.76239	0.55165	0.76527	0.54887
0.77021	0.54481	0.77033	0.54986
0.78217	0.55067	0.77985	0.55146
0.7873	0.56484	0.78323	0.56775
0.78388	0.59267	0.78963	0.59234
0.77216	0.62759	0.77141	0.63441
0.74725	0.66422	0.74767	0.67099
0.71306	0.70037	0.71132	0.70434
0.66838	0.72308	0.6586	0.72663
0.62491	0.74139	0.60955	0.74327
0.58022	0.74701	0.56926	0.7397
0.53871	0.74359	0.52938	0.74482
0.50012	0.7453	0.49217	0.74406
0.46447	0.74457	0.45977	0.74718
0.43736	0.74432	0.43325	0.74304
0.40684	0.74383	0.4049	0.74675
0.38266	0.75482	0.37554	0.75695
0.36313	0.76239	0.35597	0.76527
0.33504	0.77021	0.338	0.77033
0.31697	0.78217	0.3158	0.77985
0.29231	0.7873	0.29474	0.78323
0.27399	0.78388	0.27185	0.78963
0.24933	0.77216	0.25575	0.77141
0.24396	0.74725	0.24113	0.74767
0.24103	0.71306	0.24115	0.71132
0.25055	0.66838	0.24992	0.6586
0.27009	0.62491	0.27495	0.60955
0.30745	0.58022	0.31697	0.56926
0.35165	0.53871	0.36287	0.52938
0.40806	0.50012	0.41852	0.49217
0.463	0.46447	0.47332	0.45977
0.51453	0.43736	0.52061	0.43325
0.56703	0.40684	0.5751	0.4049
0.60611	0.38266	0.6163	0.37554
0.65006	0.36313	0.64569	0.35597
0.67521	0.33504	0.68052	0.338
0.70134	0.31697	0.70038	0.3158
0.72283	0.29231	0.72268	0.29474
0.72552	0.27399	0.73772	0.27185
0.73114	0.24933	0.7346	0.25575
0.75116	0.24396	0.7449	0.24113
0.73895	0.24103	0.74021	0.24115
0.74774	0.25055	0.74421	0.24992
0.73529	0.27009	0.74666	0.27495
0.75556	0.30745	0.75214	0.31697
0.77094	0.35165	0.76493	0.36287
0.78071	0.40806	0.79373	0.41852
0.81319	0.463	0.81824	0.47332
0.82979	0.51453	0.83333	0.52061
0.82418	0.56703	0.8369	0.5751
0.82564	0.60611	0.82966	0.6163
0.80293	0.65006	0.7986	0.64569
0.77363	0.67521	0.76785	0.68052
0.73114	0.70134	0.72114	0.70038
0.68645	0.72283	0.67886	0.72268
0.64542	0.72552	0.63347	0.73772
0.60049	0.73114	0.59423	0.7346
0.5602	0.75116	0.55397	0.7449
0.5221	0.73895	0.51101	0.74021
0.49206	0.74774	0.48103	0.74421
0.45568	0.73529	0.44706	0.74666
0.42589	0.75556	0.41849	0.75214
0.39585	0.77094	0.39103	0.76493
0.36874	0.78071	0.35505	0.79373
0.33602	0.81319	0.33314	0.81824
0.3033	0.82979	0.3085	0.83333
0.27277	0.82418	0.27585	0.8369
0.25055	0.82564	0.24327	0.82966
0.23346	0.80293	0.22336	0.7986
0.20952	0.77363	0.20651	0.76785
0.20635	0.73114	0.20896	0.72114
0.20733	0.68645	0.21545	0.67886
0.23077	0.64542	0.24576	0.63347
0.26496	0.60049	0.27115	0.59423
0.31502	0.5602	0.31579	0.55397
0.36093	0.5221	0.37528	0.51101
0.41514	0.49206	0.4202	0.48103
0.4735	0.45568	0.47798	0.44706
0.52405	0.42589	0.52824	0.41849
0.57094	0.39585	0.57718	0.39103
0.61245	0.36874	0.6166	0.35505
0.64518	0.33602	0.65076	0.33314
0.6735	0.3033	0.67314	0.3085
0.69084	0.27277	0.69282	0.27585
0.70183	0.25055	0.70503	0.24327
0.70598	0.23346	0.70791	0.22336
0.7033	0.20952	0.705	0.20651
0.70281	0.20635	0.69772	0.20896
0.69109	0.20733	0.70419	0.21545
0.69744	0.23077	0.70056	0.24576
0.69206	0.26496	0.70719	0.27115
0.71575	0.31502	0.72202	0.31579
0.737	0.36093	0.73171	0.37528
0.75531	0.41514	0.76538	0.4202
0.78779	0.4735	0.79068	0.47798
0.80781	0.52405	0.81537	0.52824
0.81221	0.57094	0.81649	0.57718
0.80244	0.61245	0.80676	0.6166
0.77851	0.64518	0.77768	0.65076
0.75116	0.6735	0.74083	0.67314
0.71233	0.69084	0.70902	0.69282
0.67863	0.70183	0.65853	0.70503
0.64249	0.70598	0.6338	0.70791
0.60244	0.7033	0.60384	0.705
0.5768	0.70281	0.5767	0.69772
0.55018	0.69109	0.54718	0.70419
0.52772	0.69744	0.52101	0.70056
0.50745	0.69206	0.50747	0.70719
0.48278	0.71575	0.47603	0.72202
0.45446	0.737	0.4424	0.73171
0.43223	0.75531	0.41681	0.76538
0.39683	0.78779	0.38824	0.79068
0.36239	0.80781	0.35782	0.81537
0.3265	0.81221	0.33268	0.81649
0.29939	0.80244	0.2992	0.80676
0.2779	0.77851	0.27665	0.77768
0.26398	0.75116	0.26153	0.74083
0.25739	0.71233	0.24854	0.70902
0.26398	0.67863	0.25946	0.65853
0.28791	0.64249	0.2806	0.6338
0.30598	0.60244	0.31452	0.60384
0.3431	0.5768	0.35445	0.5767
0.37631	0.55018	0.38925	0.54718
0.43248	0.52772	0.44754	0.52101
0.48278	0.50745	0.48769	0.50747
0.52894	0.48278	0.53388	0.47603
0.57729	0.45446	0.58356	0.4424
0.61538	0.43223	0.62867	0.41681
0.6591	0.39683	0.6664	0.38824
0.68938	0.36239	0.69366	0.35782
0.71404	0.3265	0.71964	0.33268
0.7326	0.29939	0.74032	0.2992
0.75458	0.2779	0.73977	0.27665
0.75043	0.26398	0.75068	0.26153
0.75482	0.25739	0.75635	0.24854
0.75946	0.26398	0.7591	0.25946
0.76142	0.28791	0.766	0.2806
0.7707	0.30598	0.7655	0.31452
0.78364	0.3431	0.78279	0.35445
0.80244	0.37631	0.80324	0.38925
0.82149	0.43248	0.82048	0.44754
0.8398	0.48278	0.84012	0.48769
0.86105	0.52894	0.85419	0.53388
0.8525	0.57729	0.8591	0.58356
0.84005	0.61538	0.84688	0.62867
0.80586	0.6591	0.80892	0.6664
0.77167	0.68938	0.7674	0.69366
0.72943	0.71404	0.71644	0.71964
0.67839	0.7326	0.66277	0.74032
0.63053	0.75458	0.61426	0.73977
0.58339	0.75043	0.56941	0.75068
0.54115	0.75482	0.53338	0.75635
0.51136	0.75946	0.49365	0.7591
0.463	0.76142	0.45683	0.766
0.42979	0.7707	0.41704	0.7655
0.39341	0.78364	0.38882	0.78279
0.36484	0.80244	0.35899	0.80324
0.3304	0.82149	0.31788	0.82048
0.29426	0.8398	0.29488	0.84012
0.26764	0.86105	0.2628	0.85419
0.23834	0.8525	0.23765	0.8591
0.21612	0.84005	0.21817	0.84688
0.20708	0.80586	0.19171	0.80892
0.18242	0.77167	0.18689	0.7674
0.18462	0.72943	0.18482	0.71644
0.19463	0.67839	0.19234	0.66277
0.21294	0.63053	0.21973	0.61426
0.25397	0.58339	0.2605	0.56941
0.30012	0.54115	0.31372	0.53338
0.37143	0.51136	0.37194	0.49365
0.41587	0.463	0.4308	0.45683
0.47497	0.42979	0.48878	0.41704
0.52967	0.39341	0.53578	0.38882
0.56947	0.36484	0.58294	0.35899
0.60806	0.3304	0.61652	0.31788
0.63614	0.29426	0.63943	0.29488
0.65275	0.26764	0.6588	0.2628
0.66618	0.23834	0.66511	0.23765
0.67277	0.21612	0.66894	0.21817
0.66276	0.20708	0.67646	0.19171
0.6652	0.18242	0.66816	0.18689
0.65836	0.18462	0.66128	0.18482
0.65812	0.19463	0.65734	0.19234
0.65763	0.21294	0.65934	0.21973
0.66447	0.25397	0.66829	0.2605
0.67863	0.30012	0.67833	0.31372
0.70134	0.37143	0.69443	0.37194
0.7304	0.41587	0.73898	0.4308
0.75946	0.47497	0.76184	0.48878
0.77802	0.52967	0.79495	0.53578
0.78413	0.56947	0.79862	0.58294
0.77753	0.60806	0.78719	0.61652
0.76899	0.63614	0.76005	0.63943
0.7304	0.65275	0.73401	0.6588
0.71306	0.66618	0.70601	0.66511
0.68425	0.67277	0.67419	0.66894
0.65568	0.66276	0.65946	0.67646
0.63614	0.6652	0.63065	0.66816
0.61832	0.65836	0.61326	0.66128
0.60195	0.65812	0.59791	0.65734
0.59609	0.65763	0.58742	0.65934
0.57534	0.66447	0.5745	0.66829
0.55922	0.67863	0.55378	0.67833
0.54359	0.70134	0.53758	0.69443
0.51233	0.7304	0.50736	0.73898
0.47766	0.75946	0.466	0.76184
0.44127	0.77802	0.42612	0.79495
0.41074	0.78413	0.39287	0.79862
0.3685	0.77753	0.36906	0.78719
0.34164	0.76899	0.34932	0.76005
0.32259	0.7304	0.331	0.73401
0.31331	0.71306	0.31695	0.70601
0.31477	0.68425	0.31345	0.67419
0.32405	0.65568	0.31915	0.65946
0.34286	0.63614	0.34251	0.63065
0.36361	0.61832	0.3667	0.61326
0.39121	0.60195	0.39092	0.59791
0.421	0.59609	0.42536	0.58742
0.45201	0.57534	0.46125	0.5745
0.484	0.55922	0.49506	0.55378
0.5199	0.54359	0.52902	0.53758
0.55824	0.51233	0.56393	0.50736
0.60147	0.47766	0.60957	0.466
0.63834	0.44127	0.64856	0.42612
0.67717	0.41074	0.68789	0.39287
0.7094	0.3685	0.71329	0.36906
0.73578	0.34164	0.73573	0.34932
0.75385	0.32259	0.76318	0.331
0.76386	0.31331	0.7681	0.31695
0.78095	0.31477	0.77914	0.31345
0.7917	0.32405	0.79104	0.31915
0.80586	0.34286	0.80727	0.34251
0.82418	0.36361	0.8173	0.3667
0.83419	0.39121	0.83152	0.39092
0.85006	0.421	0.84981	0.42536
0.8696	0.45201	0.86184	0.46125
0.87937	0.484	0.874	0.49506
0.88547	0.5199	0.8877	0.52902
0.88791	0.55824	0.885	0.56393
0.87863	0.60147	0.88304	0.60957
0.85299	0.63834	0.85934	0.64856
0.81758	0.67717	0.81466	0.68789
0.76996	0.7094	0.76426	0.71329
0.71893	0.73578	0.70926	0.73573
0.66471	0.75385	0.65077	0.76318
0.61074	0.76386	0.59458	0.7681
0.55922	0.78095	0.54556	0.77914
0.50891	0.7917	0.50476	0.79104
0.46178	0.80586	0.45257	0.80727
0.42051	0.82418	0.41566	0.8173
0.37143	0.83419	0.37412	0.83152
0.33919	0.85006	0.33401	0.84981
0.30208	0.8696	0.29184	0.86184
0.26984	0.87937	0.25983	0.874
0.23053	0.88547	0.22482	0.8877
0.20537	0.88791	0.19344	0.885
0.17998	0.87863	0.17858	0.88304
0.16654	0.85299	0.16688	0.85934
0.14872	0.81758	0.14647	0.81466
0.13822	0.76996	0.14048	0.76426
0.14579	0.71893	0.14677	0.70926
0.15971	0.66471	0.16808	0.65077
0.18999	0.61074	0.19211	0.59458
0.2359	0.55922	0.24393	0.54556
0.28816	0.50891	0.29918	0.50476
0.35824	0.46178	0.36968	0.45257
0.41734	0.42051	0.42658	0.41566
0.47155	0.37143	0.4884	0.37412
0.52527	0.33919	0.52959	0.33401
0.55702	0.30208	0.56959	0.29184
0.5812	0.26984	0.59128	0.25983
0.61245	0.23053	0.60103	0.22482
0.60855	0.20537	0.60716	0.19344
0.61099	0.17998	0.60788	0.17858
0.61172	0.16654	0.60897	0.16688
0.60342	0.14872	0.60423	0.14647
0.59194	0.13822	0.60546	0.14048
0.58706	0.14579	0.58821	0.14677
0.57973	0.15971	0.57881	0.16808
0.57729	0.18999	0.57469	0.19211
0.59414	0.2359	0.58729	0.24393
0.60537	0.28816	0.60678	0.29918
0.63639	0.35824	0.63558	0.36968
0.67057	0.41734	0.68347	0.42658
0.70476	0.47155	0.70701	0.4884
0.73138	0.52527	0.73796	0.52959
0.74628	0.55702	0.74975	0.56959
0.75263	0.5812	0.75376	0.59128
0.74896	0.61245	0.74708	0.60103
0.74188	0.60855	0.73609	0.60716
0.73016	0.61099	0.73256	0.60788
0.72234	0.61172	0.72088	0.60897
0.71917	0.60342	0.72075	0.60423
0.7177	0.59194	0.71622	0.60546
0.71868	0.58706	0.71966	0.58821
0.72283	0.57973	0.72743	0.57881
0.72845	0.57729	0.73203	0.57469
0.73065	0.59414	0.73038	0.58729
0.72796	0.60537	0.72618	0.60678
0.71013	0.63639	0.71979	0.63558
0.69402	0.67057	0.70008	0.68347
0.66007	0.70476	0.65894	0.70701
0.62247	0.73138	0.61446	0.73796
0.57167	0.74628	0.57077	0.74975
0.53065	0.75263	0.52848	0.75376
0.49304	0.74896	0.491	0.74708
0.46154	0.74188	0.4522	0.73609
0.43565	0.73016	0.43618	0.73256
0.41465	0.72234	0.41294	0.72088
0.3978	0.71917	0.39608	0.72075
0.38022	0.7177	0.37802	0.71622
0.36899	0.71868	0.35337	0.71966
0.35653	0.72283	0.35139	0.72743
0.34212	0.72845	0.35144	0.73203
0.33431	0.73065	0.33936	0.73038
0.32112	0.72796	0.32927	0.72618
0.31429	0.71013	0.31902	0.71979
0.31062	0.69402	0.30837	0.70008
0.32357	0.66007	0.31498	0.65894
0.33846	0.62247	0.32398	0.61446
0.36947	0.57167	0.36843	0.57077
0.42344	0.53065	0.41603	0.52848
0.46349	0.49304	0.47573	0.491
0.51575	0.46154	0.5276	0.4522
0.56117	0.43565	0.57982	0.43618
0.60757	0.41465	0.61948	0.41294
0.64737	0.3978	0.65508	0.39608
0.67912	0.38022	0.68016	0.37802
0.71355	0.36899	0.71033	0.35337
0.73797	0.35653	0.73187	0.35139
0.75751	0.34212	0.76234	0.35144
0.77998	0.33431	0.77641	0.33936
0.78559	0.32112	0.79004	0.32927
0.80147	0.31429	0.80208	0.31902
0.81954	0.31062	0.80797	0.30837
0.81783	0.32357	0.81817	0.31498
0.82808	0.33846	0.82189	0.32398
0.82979	0.36947	0.8308	0.36843
0.85324	0.42344	0.83789	0.41603
0.86496	0.46349	0.86482	0.47573
0.87009	0.51575	0.88032	0.5276
0.88107	0.56117	0.88433	0.57982
0.86691	0.60757	0.86754	0.61948
0.84518	0.64737	0.84752	0.65508
0.80464	0.67912	0.80219	0.68016
0.75897	0.71355	0.74719	0.71033
0.70818	0.73797	0.69983	0.73187
0.65275	0.75751	0.64058	0.76234
0.6022	0.77998	0.59402	0.77641
0.54823	0.78559	0.53516	0.79004
0.50281	0.80147	0.48449	0.80208
0.45079	0.81954	0.44303	0.80797
0.40708	0.81783	0.40237	0.81817
0.37705	0.82808	0.36404	0.82189
0.33162	0.82979	0.33021	0.8308
0.29792	0.85324	0.29639	0.83789
0.26422	0.86496	0.26437	0.86482
0.23321	0.87009	0.22386	0.88032
0.20684	0.88107	0.20648	0.88433
0.18364	0.86691	0.1805	0.86754
0.15897	0.84518	0.16622	0.84752
0.15067	0.80464	0.14981	0.80219
0.14212	0.75897	0.14268	0.74719
0.15409	0.70818	0.15482	0.69983
0.16923	0.65275	0.1709	0.64058
0.20879	0.6022	0.21699	0.59402
0.2486	0.54823	0.25827	0.53516
0.30965	0.50281	0.32173	0.48449
0.37411	0.45079	0.37487	0.44303
0.43492	0.40708	0.44036	0.40237
0.48889	0.37705	0.49761	0.36404
0.53138	0.33162	0.5447	0.33021
0.56508	0.29792	0.57668	0.29639
0.59902	0.26422	0.59961	0.26437
0.60952	0.23321	0.61113	0.22386
0.61978	0.20684	0.6166	0.20648
0.61978	0.18364	0.62081	0.1805
0.6149	0.15897	0.61692	0.16622
0.60855	0.15067	0.60926	0.14981
0.59976	0.14212	0.60119	0.14268
0.59292	0.15409	0.59532	0.15482
0.5873	0.16923	0.58994	0.1709
0.58999	0.20879	0.58929	0.21699
0.60757	0.2486	0.5983	0.25827
0.62027	0.30965	0.62635	0.32173
0.65153	0.37411	0.65574	0.37487
0.69841	0.43492	0.68539	0.44036
0.72186	0.48889	0.73267	0.49761
0.74139	0.53138	0.74518	0.5447
0.75507	0.56508	0.76621	0.57668
0.75824	0.59902	0.75934	0.59961
0.74774	0.60952	0.75021	0.61113
0.74042	0.61978	0.72817	0.6166
0.7243	0.61978	0.72395	0.62081
0.71844	0.6149	0.72009	0.61692
0.71258	0.60855	0.71356	0.60926
0.70574	0.59976	0.71032	0.60119
0.70574	0.59292	0.70879	0.59532
0.7072	0.5873	0.70966	0.58994
0.71087	0.58999	0.7098	0.58929
0.71062	0.60757	0.71007	0.5983
0.70525	0.62027	0.70697	0.62635
0.69084	0.65153	0.68922	0.65574
0.66862	0.69841	0.66922	0.68539
0.62906	0.72186	0.62849	0.73267
0.58803	0.74139	0.58009	0.74518
0.54188	0.75507	0.53614	0.76621
0.50232	0.75824	0.50019	0.75934
0.46569	0.74774	0.46065	0.75021
0.43907	0.74042	0.43599	0.72817
0.41978	0.7243	0.41396	0.72395
0.39438	0.71844	0.39633	0.72009
0.38388	0.71258	0.38654	0.71356
0.37485	0.70574	0.36274	0.71032
0.3663	0.70574	0.36238	0.70879
0.35507	0.7072	0.35472	0.70966
0.35385	0.71087	0.35001	0.7098
0.34286	0.71062	0.3505	0.71007
0.33846	0.70525	0.33867	0.70697
0.33431	0.69084	0.337	0.68922
0.33675	0.66862	0.33692	0.66922
0.35507	0.62906	0.34966	0.62849
0.38144	0.58803	0.37851	0.58009
0.42247	0.54188	0.4179	0.53614
0.47033	0.50232	0.47129	0.50019
0.51941	0.46569	0.53095	0.46065
0.56581	0.43907	0.58741	0.43599
0.60537	0.41978	0.62951	0.41396
0.64957	0.39438	0.65345	0.39633
0.67692	0.38388	0.69057	0.38654
0.71624	0.37485	0.71876	0.36274
0.73797	0.3663	0.73574	0.36238
0.76337	0.35507	0.75927	0.35472
0.78144	0.35385	0.77942	0.35001
0.80024	0.34286	0.79625	0.3505
0.81221	0.33846	0.81847	0.33867
0.82393	0.33431	0.82342	0.337
0.821	0.33675	0.82818	0.33692
0.84518	0.35507	0.83998	0.34966
0.85275	0.38144	0.84947	0.37851
0.8674	0.42247	0.86323	0.4179
0.88254	0.47033	0.87311	0.47129
0.89304	0.51941	0.89229	0.53095
0.89231	0.56581	0.89847	0.58741
0.87497	0.60537	0.88275	0.62951
0.84127	0.64957	0.85587	0.65345
0.80904	0.67692	0.79882	0.69057
0.76435	0.71624	0.76135	0.71876
0.71038	0.73797	0.70524	0.73574
0.65397	0.76337	0.64139	0.75927
0.5978	0.78144	0.58874	0.77942
0.54335	0.80024	0.53788	0.79625
0.49328	0.81221	0.47726	0.81847
0.44542	0.82393	0.43828	0.82342
0.40147	0.821	0.3932	0.82818
0.35751	0.84518	0.35648	0.83998
0.31575	0.85275	0.31115	0.84947
0.28376	0.8674	0.27903	0.86323
0.25128	0.88254	0.24665	0.87311
0.21832	0.89304	0.21196	0.89229
0.19463	0.89231	0.19258	0.89847
0.16972	0.87497	0.17143	0.88275
0.15263	0.84127	0.14803	0.85587
0.13871	0.80904	0.1413	0.79882
0.1348	0.76435	0.14102	0.76135
0.1409	0.71038	0.14339	0.70524
0.1641	0.65397	0.16119	0.64139
0.19292	0.5978	0.19755	0.58874
0.23883	0.54335	0.25944	0.53788
0.30183	0.49328	0.3168	0.47726
0.36386	0.44542	0.37724	0.43828
0.42735	0.40147	0.43454	0.3932
0.47912	0.35751	0.47913	0.35648
0.52332	0.31575	0.52966	0.31115
0.55971	0.28376	0.57226	0.27903
0.58144	0.25128	0.57964	0.24665
0.59634	0.21832	0.59663	0.21196
0.60659	0.19463	0.60218	0.19258
0.60317	0.16972	0.60368	0.17143
0.6	0.15263	0.60171	0.14803
0.59536	0.13871	0.59695	0.1413
0.58022	0.1348	0.58298	0.14102
0.57387	0.1409	0.57094	0.14339
0.56825	0.1641	0.56448	0.16119
0.57216	0.19292	0.57139	0.19755
0.57998	0.23883	0.58206	0.25944
0.60244	0.30183	0.60544	0.3168
0.63175	0.36386	0.63129	0.37724
0.67131	0.42735	0.67273	0.43454
0.70379	0.47912	0.7121	0.47913
0.73138	0.52332	0.73278	0.52966
0.74725	0.55971	0.75492	0.57226
0.75238	0.58144	0.75376	0.57964
0.75214	0.59634	0.747	0.59663
0.74261	0.60659	0.74126	0.60218
0.73846	0.60317	0.73971	0.60368
0.73138	0.6	0.73372	0.60171
0.72943	0.59536	0.73097	0.59695
0.72991	0.58022	0.73554	0.58298
0.73504	0.57387	0.73927	0.57094
0.74603	0.56825	0.73848	0.56448
0.74603	0.57216	0.74567	0.57139
0.74701	0.57998	0.75144	0.58206
0.75629	0.60244	0.75292	0.60544
0.73748	0.63175	0.74147	0.63129
0.71111	0.67131	0.71062	0.67273
0.68181	0.70379	0.68101	0.7121
0.63614	0.73138	0.63291	0.73278
0.59121	0.74725	0.58619	0.75492
0.54164	0.75238	0.5383	0.75376
0.50842	0.75214	0.49952	0.747
0.47497	0.74261	0.46828	0.74126
0.4442	0.73846	0.44612	0.73971
0.41856	0.73138	0.4197	0.73372
0.40147	0.72943	0.40209	0.73097
0.38242	0.72991	0.37427	0.73554
0.36777	0.73504	0.35936	0.73927
0.34628	0.74603	0.34081	0.73848
0.33382	0.74603	0.33613	0.74567
0.31355	0.74701	0.30858	0.75144
0.30085	0.75629	0.30402	0.75292
0.29182	0.73748	0.29434	0.74147
0.28327	0.71111	0.28612	0.71062
0.2884	0.68181	0.28953	0.68101
0.30403	0.63614	0.30159	0.63291
0.32943	0.59121	0.32605	0.58619
0.38095	0.54164	0.37323	0.5383
0.42344	0.50842	0.43014	0.49952
0.47692	0.47497	0.47943	0.46828
0.52918	0.4442	0.53816	0.44612
0.57582	0.41856	0.58832	0.4197
0.62613	0.40147	0.62763	0.40209
0.65934	0.38242	0.65758	0.37427
0.68938	0.36777	0.68633	0.35936
0.71429	0.34628	0.72053	0.34081
0.73871	0.33382	0.7348	0.33613
0.7514	0.31355	0.75795	0.30858
0.76825	0.30085	0.76939	0.30402
0.77363	0.29182	0.7791	0.29434
0.78681	0.28327	0.78641	0.28612
0.78315	0.2884	0.78746	0.28953
0.79487	0.30403	0.78801	0.30159
0.80635	0.32943	0.79999	0.32605
0.81661	0.38095	0.81757	0.37323
0.83614	0.42344	0.83068	0.43014
0.85128	0.47692	0.84679	0.47943
0.86252	0.52918	0.86357	0.53816
0.86203	0.57582	0.86721	0.58832
0.84786	0.62613	0.84917	0.62763
0.82369	0.65934	0.8153	0.65758
0.78242	0.68938	0.7743	0.68633
0.73455	0.71429	0.73396	0.72053
0.69255	0.73871	0.67788	0.7348
0.63516	0.7514	0.62471	0.75795
0.58071	0.76825	0.58459	0.76939
0.54042	0.77363	0.52871	0.7791
0.49035	0.78681	0.47892	0.78641
0.45079	0.78315	0.44234	0.78746
0.40904	0.79487	0.40588	0.78801
0.37436	0.80635	0.36755	0.79999
0.33944	0.81661	0.33054	0.81757
0.31722	0.83614	0.30881	0.83068
0.27375	0.85128	0.27938	0.84679
0.24664	0.86252	0.24436	0.86357
0.21123	0.86203	0.22205	0.86721
0.19731	0.84786	0.19461	0.84917
0.17729	0.82369	0.17812	0.8153
0.16899	0.78242	0.16249	0.7743
0.16532	0.73455	0.16406	0.73396
0.17338	0.69255	0.17312	0.67788
0.19878	0.63516	0.20133	0.62471
0.23443	0.58071	0.24514	0.58459
0.28474	0.54042	0.2948	0.52871
0.34554	0.49035	0.34994	0.47892
0.41245	0.45079	0.4117	0.44234
0.46252	0.40904	0.46903	0.40588
0.51673	0.37436	0.51411	0.36755
0.55067	0.33944	0.56649	0.33054
0.59267	0.31722	0.59792	0.30881
0.61734	0.27375	0.61792	0.27938
0.64811	0.24664	0.6381	0.24436
0.64444	0.21123	0.64375	0.22205
0.65055	0.19731	0.64808	0.19461
0.64029	0.17729	0.64385	0.17812
0.63614	0.16899	0.64241	0.16249
0.63028	0.16532	0.63288	0.16406
0.63004	0.17338	0.62163	0.17312
0.62271	0.19878	0.63069	0.20133
0.62857	0.23443	0.62544	0.24514
0.642	0.28474	0.64113	0.2948
0.66789	0.34554	0.66363	0.34994
0.69524	0.41245	0.69726	0.4117
0.73065	0.46252	0.73009	0.46903
0.75507	0.51673	0.75779	0.51411
0.76777	0.55067	0.77356	0.56649
0.77118	0.59267	0.78269	0.59792
0.75824	0.61734	0.76196	0.61792
0.74188	0.64811	0.73674	0.6381
0.72576	0.64444	0.72093	0.64375
0.69841	0.65055	0.69856	0.64808
0.68523	0.64029	0.69301	0.64385
0.66862	0.63614	0.67666	0.64241
0.65446	0.63028	0.65751	0.63288
0.65421	0.63004	0.65691	0.62163
0.6486	0.62271	0.64292	0.63069
0.64005	0.62857	0.64151	0.62544
0.63443	0.642	0.62876	0.64113
0.61709	0.66789	0.61952	0.66363
0.59365	0.69524	0.59702	0.69726
0.55971	0.73065	0.56531	0.73009
0.52405	0.75507	0.52087	0.75779
0.48523	0.76777	0.47772	0.77356
0.44811	0.77118	0.44014	0.78269
0.41416	0.75824	0.4095	0.76196
0.3873	0.74188	0.38419	0.73674
0.37851	0.72576	0.36572	0.72093
0.35946	0.69841	0.35427	0.69856
0.35433	0.68523	0.36053	0.69301
0.3558	0.66862	0.35653	0.67666
0.36606	0.65446	0.36889	0.65751
0.37802	0.65421	0.37987	0.65691
0.38486	0.6486	0.38552	0.64292
0.39756	0.64005	0.39902	0.64151
0.41123	0.63443	0.41116	0.62876
0.42735	0.61709	0.41999	0.61952
0.44322	0.59365	0.44981	0.59702
0.47619	0.55971	0.47553	0.56531
0.51355	0.52405	0.51748	0.52087
0.56728	0.48523	0.5665	0.47772
0.60269	0.44811	0.61708	0.44014
0.64567	0.41416	0.65798	0.4095
0.67643	0.3873	0.68667	0.38419
0.7094	0.37851	0.71217	0.36572
0.73724	0.35946	0.73299	0.35427
0.75849	0.35433	0.7546	0.36053
0.779	0.3558	0.78124	0.35653
0.7956	0.36606	0.79773	0.36889
0.81319	0.37802	0.81862	0.37987
0.83272	0.38486	0.82954	0.38552
0.84396	0.39756	0.84518	0.39902
0.85739	0.41123	0.85641	0.41116
0.87961	0.42735	0.86567	0.41999
0.88523	0.44322	0.88355	0.44981
0.89817	0.47619	0.89658	0.47553
0.90867	0.51355	0.9037	0.51748
0.90354	0.56728	0.91068	0.5665
0.89158	0.60269	0.89722	0.61708
0.86984	0.64567	0.88039	0.65798
0.83248	0.67643	0.8363	0.68667
0.78242	0.7094	0.77687	0.71217
0.73162	0.73724	0.72301	0.73299
0.68034	0.75849	0.66544	0.7546
0.61954	0.779	0.60847	0.78124
0.56606	0.7956	0.55116	0.79773
0.51404	0.81319	0.49645	0.81862
0.45714	0.83272	0.4498	0.82954
0.41172	0.84396	0.4109	0.84518
0.3663	0.85739	0.3672	0.85641
0.3199	0.87961	0.32221	0.86567
0.28352	0.88523	0.27724	0.88355
0.25055	0.89817	0.24595	0.89658
0.22076	0.90867	0.21327	0.9037
0.19023	0.90354	0.18812	0.91068
0.16801	0.89158	0.16127	0.89722
0.14652	0.86984	0.15422	0.88039
0.13553	0.83248	0.13197	0.8363
0.12796	0.78242	0.12577	0.77687
0.13065	0.73162	0.13252	0.72301
0.14139	0.68034	0.14538	0.66544
0.16947	0.61954	0.18123	0.60847
0.21709	0.56606	0.21964	0.55116
0.27595	0.51404	0.28613	0.49645
0.33895	0.45714	0.34218	0.4498
0.39976	0.41172	0.40431	0.4109
0.45592	0.3663	0.46837	0.3672
0.5116	0.3199	0.51299	0.32221
0.53773	0.28352	0.55079	0.27724
0.56093	0.25055	0.563	0.24595
0.57875	0.22076	0.58512	0.21327
0.58974	0.19023	0.5837	0.18812
0.59072	0.16801	0.59263	0.16127
0.58584	0.14652	0.58323	0.15422
0.57827	0.13553	0.57771	0.13197
0.56532	0.12796	0.56717	0.12577
0.5558	0.13065	0.56315	0.13252
0.54872	0.14139	0.55487	0.14538
0.54872	0.16947	0.54982	0.18123
0.55629	0.21709	0.54882	0.21964
0.57338	0.27595	0.57349	0.28613
0.60537	0.33895	0.60341	0.34218
0.64176	0.39976	0.63622	0.40431
0.67619	0.45592	0.68435	0.46837
0.71062	0.5116	0.71346	0.51299
0.7326	0.53773	0.73508	0.55079
0.74408	0.56093	0.74479	0.563
0.74701	0.57875	0.74434	0.58512
0.74237	0.58974	0.74396	0.5837
0.74505	0.59072	0.74357	0.59263
0.74676	0.58584	0.74748	0.58323
0.73797	0.57827	0.7504	0.57771
0.74994	0.56532	0.74992	0.56717
0.7558	0.5558	0.75937	0.56315
0.76337	0.54872	0.76718	0.55487
0.7768	0.54872	0.77871	0.54982
0.78266	0.55629	0.78429	0.54882
0.7873	0.57338	0.78495	0.57349
0.78339	0.60537	0.78566	0.60341
0.76557	0.64176	0.76909	0.63622
0.74017	0.67619	0.74676	0.68435
0.70574	0.71062	0.69364	0.71346
0.65519	0.7326	0.64686	0.73508
0.61001	0.74408	0.60153	0.74479
0.5685	0.74701	0.5586	0.74434
0.5243	0.74237	0.52781	0.74396
0.49158	0.74505	0.4813	0.74357
0.45836	0.74676	0.46181	0.74748
0.43004	0.73797	0.42815	0.7504
0.40415	0.74994	0.40041	0.74992
0.37485	0.7558	0.37091	0.75937
0.35311	0.76337	0.33926	0.76718
0.3304	0.7768	0.32519	0.77871
0.30745	0.78266	0.31591	0.78429
0.28596	0.7873	0.28154	0.78495
0.26642	0.78339	0.26868	0.78566
0.24933	0.76557	0.25135	0.76909
0.24078	0.74017	0.23894	0.74676
0.24078	0.70574	0.24014	0.69364
0.25201	0.65519	0.24549	0.64686
0.28278	0.61001	0.27812	0.60153
0.32063	0.5685	0.32229	0.5586
0.36777	0.5243	0.37364	0.52781
0.42491	0.49158	0.43915	0.4813
0.46911	0.45836	0.48728	0.46181
0.53187	0.43004	0.53537	0.42815
0.57582	0.40415	0.58729	0.40041
0.6149	0.37485	0.62151	0.37091
0.65568	0.35311	0.65359	0.33926
0.67766	0.3304	0.67826	0.32519
0.71355	0.30745	0.70396	0.31591
0.71868	0.28596	0.72365	0.28154
0.72943	0.26642	0.72896	0.26868
0.74554	0.24933	0.73533	0.25135
0.73602	0.24078	0.73448	0.23894
0.73748	0.24078	0.74206	0.24014
0.74872	0.25201	0.73946	0.24549
0.74164	0.28278	0.74257	0.27812
0.75482	0.32063	0.75268	0.32229
0.77436	0.36777	0.77061	0.37364
0.79219	0.42491	0.79728	0.43915
0.81587	0.46911	0.81767	0.48728
0.82784	0.53187	0.83411	0.53537
0.83248	0.57582	0.84037	0.58729
0.81856	0.6149	0.82194	0.62151
0.79096	0.65568	0.79232	0.65359
0.75995	0.67766	0.75606	0.67826
0.71795	0.71355	0.70853	0.70396
0.66862	0.71868	0.66682	0.72365
0.62784	0.72943	0.6244	0.72896
0.58803	0.74554	0.58305	0.73533
0.54603	0.73602	0.55308	0.73448
0.51648	0.73748	0.51238	0.74206
0.48254	0.74872	0.48275	0.73946
0.45836	0.74164	0.44495	0.74257
0.41954	0.75482	0.42079	0.75268
0.3917	0.77436	0.39382	0.77061
0.36825	0.79219	0.35274	0.79728
0.33114	0.81587	0.33028	0.81767
0.3011	0.82784	0.29923	0.83411
0.26129	0.83248	0.27373	0.84037
0.24371	0.81856	0.24589	0.82194
0.22857	0.79096	0.22488	0.79232
0.21538	0.75995	0.21135	0.75606
0.21392	0.71795	0.21505	0.70853
0.22222	0.66862	0.2249	0.66682
0.24444	0.62784	0.2458	0.6244
0.27961	0.58803	0.28474	0.58305
0.32503	0.54603	0.3278	0.55308
0.37534	0.51648	0.38305	0.51238
0.43419	0.48254	0.4344	0.48275
0.48767	0.45836	0.49621	0.44495
0.53016	0.41954	0.54222	0.42079
0.58535	0.3917	0.59376	0.39382
0.62125	0.36825	0.62974	0.35274
0.66227	0.33114	0.65617	0.33028
0.67912	0.3011	0.67998	0.29923
0.69792	0.26129	0.69445	0.27373
0.69597	0.24371	0.7033	0.24589
0.70769	0.22857	0.70933	0.22488
0.70574	0.21538	0.70593	0.21135
0.69621	0.21392	0.70775	0.21505
0.70427	0.22222	0.70187	0.2249
0.70134	0.24444	0.70623	0.2458
0.70891	0.27961	0.71161	0.28474
0.72283	0.32503	0.72445	0.3278
0.74994	0.37534	0.74349	0.38305
0.76239	0.43419	0.7818	0.4344
0.79414	0.48767	0.79925	0.49621
0.80928	0.53016	0.82017	0.54222
0.80904	0.58535	0.8193	0.59376
0.7978	0.62125	0.81004	0.62974
0.77705	0.66227	0.77285	0.65617
0.74408	0.67912	0.73543	0.67998
0.70598	0.69792	0.70104	0.69445
0.66764	0.69597	0.65703	0.7033
0.63101	0.70769	0.62782	0.70933
0.59438	0.70574	0.58847	0.70593
0.56752	0.69621	0.56132	0.70775
0.53822	0.70427	0.53824	0.70187
0.50989	0.70134	0.51588	0.70623
0.49573	0.70891	0.48701	0.71161
0.46764	0.72283	0.46185	0.72445
0.44029	0.74994	0.43486	0.74349
0.40928	0.76239	0.40913	0.7818
0.37802	0.79414	0.37303	0.79925
0.34115	0.80928	0.3465	0.82017
0.31282	0.80904	0.316	0.8193
0.28669	0.7978	0.28329	0.81004
0.27204	0.77705	0.26878	0.77285
0.25128	0.74408	0.24687	0.73543
0.2525	0.70598	0.25161	0.70104
0.26716	0.66764	0.26412	0.65703
0.28132	0.63101	0.28466	0.62782
0.31282	0.59438	0.322	0.58847
0.35067	0.56752	0.35967	0.56132
0.39951	0.53822	0.40007	0.53824
0.45079	0.50989	0.45027	0.51588
0.49328	0.49573	0.5017	0.48701
0.54872	0.46764	0.54943	0.46185
0.59048	0.44029	0.59988	0.43486
0.63175	0.40928	0.63471	0.40913
0.67131	0.37802	0.67398	0.37303
0.69792	0.34115	0.7017	0.3465
0.7177	0.31282	0.72472	0.316
0.73944	0.28669	0.73263	0.28329
0.74432	0.27204	0.73547	0.26878
0.74701	0.25128	0.75324	0.24687
0.74847	0.2525	0.75051	0.25161
0.75263	0.26716	0.75162	0.26412
0.75922	0.28132	0.75396	0.28466
0.76825	0.31282	0.77172	0.322
0.78388	0.35067	0.78141	0.35967
0.80171	0.39951	0.80037	0.40007
0.83516	0.45079	0.82052	0.45027
0.83663	0.49328	0.83644	0.5017
0.84493	0.54872	0.84958	0.54943
0.84908	0.59048	0.84711	0.59988
0.82369	0.63175	0.82978	0.63471
0.79536	0.67131	0.79752	0.67398
0.76215	0.69792	0.75181	0.7017
0.7116	0.7177	0.69957	0.72472
0.66203	0.73944	0.65451	0.73263
0.6105	0.74432	0.60579	0.73547
0.57094	0.74701	0.56837	0.75324
0.52698	0.74847	0.52223	0.75051
0.49011	0.75263	0.4834	0.75162
0.44982	0.75922	0.45217	0.75396
0.4232	0.76825	0.41847	0.77172
0.3895	0.78388	0.39004	0.78141
0.35482	0.80171	0.36058	0.80037
0.32625	0.83516	0.32506	0.82052
0.29451	0.83663	0.29998	0.83644
0.24786	0.84493	0.26096	0.84958
0.23883	0.84908	0.23099	0.84711
0.21368	0.82369	0.20722	0.82978
0.19902	0.79536	0.19659	0.79752
0.1895	0.76215	0.18907	0.75181
0.19121	0.7116	0.18914	0.69957
0.20537	0.66203	0.20742	0.65451
0.22979	0.6105	0.23559	0.60579
0.2735	0.57094	0.28263	0.56837
0.32869	0.52698	0.32772	0.52223
0.39292	0.49011	0.3886	0.4834
0.44444	0.44982	0.43955	0.45217
0.4989	0.4232	0.49473	0.41847
0.54457	0.3895	0.55906	0.39004
0.59023	0.35482	0.59871	0.36058
0.62637	0.32625	0.62879	0.32506
0.65275	0.29451	0.65304	0.29998
0.66886	0.24786	0.67166	0.26096
0.67302	0.23883	0.67948	0.23099
0.67961	0.21368	0.67973	0.20722
0.67863	0.19902	0.68318	0.19659
0.67521	0.1895	0.67922	0.18907
0.67155	0.19121	0.67315	0.18914
0.67546	0.20537	0.66415	0.20742
0.66862	0.22979	0.67328	0.23559
0.67961	0.2735	0.67742	0.28263
0.69792	0.32869	0.69653	0.32772
0.72234	0.39292	0.7168	0.3886
0.7536	0.44444	0.75072	0.43955
0.77485	0.4989	0.77983	0.49473
0.79463	0.54457	0.80438	0.55906
0.79316	0.59023	0.7983	0.59871
0.78144	0.62637	0.78285	0.62879
0.75726	0.65275	0.75607	0.65304
0.73065	0.66886	0.72594	0.67166
0.69792	0.67302	0.69235	0.67948
0.66886	0.67961	0.66283	0.67973
0.63834	0.67863	0.64442	0.68318
0.61709	0.67521	0.61615	0.67922
0.59731	0.67155	0.59183	0.67315
0.58022	0.67546	0.57538	0.66415
0.55922	0.66862	0.56083	0.67328
0.54799	0.67961	0.55301	0.67742
0.52552	0.69792	0.5279	0.69653
0.50476	0.72234	0.49964	0.7168
0.47424	0.7536	0.46829	0.75072
0.42613	0.77485	0.42471	0.77983
0.4022	0.79463	0.4013	0.80438
0.3685	0.79316	0.36805	0.7983
0.34042	0.78144	0.34137	0.78285
0.31233	0.75726	0.31624	0.75607
0.29939	0.73065	0.29885	0.72594
0.30061	0.69792	0.29563	0.69235
0.29841	0.66886	0.30269	0.66283
0.32088	0.63834	0.32373	0.64442
0.34505	0.61709	0.34962	0.61615
0.36752	0.59731	0.37128	0.59183
0.40537	0.58022	0.41076	0.57538
0.44054	0.55922	0.44013	0.56083
0.47741	0.54799	0.47791	0.55301
0.5199	0.52552	0.52268	0.5279
0.5619	0.50476	0.56587	0.49964
0.60244	0.47424	0.60917	0.46829
0.64151	0.42613	0.64694	0.42471
0.68254	0.4022	0.68518	0.4013
0.70916	0.3685	0.71795	0.36805
0.73626	0.34042	0.74099	0.34137
0.75482	0.31233	0.75846	0.31624
0.76435	0.29939	0.76251	0.29885
0.77314	0.30061	0.77501	0.29563
0.78413	0.29841	0.78891	0.30269
0.79341	0.32088	0.79491	0.32373
0.80781	0.34505	0.80357	0.34962
0.81709	0.36752	0.81713	0.37128
0.83932	0.40537	0.84265	0.41076
0.85495	0.44054	0.84867	0.44013
0.87277	0.47741	0.86472	0.47791
0.87448	0.5199	0.87437	0.52268
0.8801	0.5619	0.87983	0.56587
0.87082	0.60244	0.87174	0.60917
0.83541	0.64151	0.84946	0.64694
0.80781	0.68254	0.81388	0.68518
0.76337	0.70916	0.76592	0.71795
0.70916	0.73626	0.70984	0.74099
0.66154	0.75482	0.6512	0.75846
0.60391	0.76435	0.59885	0.76251
0.55482	0.77314	0.54534	0.77501
0.50672	0.78413	0.49795	0.78891
0.46667	0.79341	0.46024	0.79491
0.41978	0.80781	0.41985	0.80357
0.39609	0.81709	0.37566	0.81713
0.34286	0.83932	0.33325	0.84265
0.3033	0.85495	0.30453	0.84867
0.27155	0.87277	0.27207	0.86472
0.24298	0.87448	0.23742	0.87437
0.21245	0.8801	0.2173	0.87983
0.18877	0.87082	0.18374	0.87174
0.16581	0.83541	0.16851	0.84946
0.15385	0.80781	0.15502	0.81388
0.14823	0.76337	0.15121	0.76592
0.15263	0.70916	0.15441	0.70984
0.1746	0.66154	0.17222	0.6512
0.20293	0.60391	0.20674	0.59885
0.24835	0.55482	0.25342	0.54534
0.29451	0.50672	0.31512	0.49795
0.36801	0.46667	0.37237	0.46024
0.42711	0.41978	0.42775	0.41985
0.46813	0.39609	0.47707	0.37566
0.53114	0.34286	0.53958	0.33325
0.56606	0.3033	0.58065	0.30453
0.60659	0.27155	0.5957	0.27207
0.61368	0.24298	0.6138	0.23742
0.621	0.21245	0.62176	0.2173
0.62711	0.18877	0.62588	0.18374
0.621	0.16581	0.62391	0.16851
0.61612	0.15385	0.61821	0.15502
0.61099	0.14823	0.60751	0.15121
0.6	0.15263	0.59917	0.15441
0.59707	0.1746	0.59929	0.17222
0.59219	0.20293	0.60119	0.20674
0.60611	0.24835	0.6062	0.25342
0.62759	0.29451	0.623	0.31512
0.64322	0.36801	0.65235	0.37237
0.68987	0.42711	0.69485	0.42775
0.72137	0.46813	0.72705	0.47707
0.74286	0.53114	0.74549	0.53958
0.75604	0.56606	0.76396	0.58065
0.76117	0.60659	0.75727	0.5957
0.74921	0.61368	0.7515	0.6138
0.73455	0.621	0.73604	0.62176
0.72576	0.62711	0.72308	0.62588
0.71087	0.621	0.70937	0.62391
0.70281	0.61612	0.70202	0.61821
0.69597	0.61099	0.70213	0.60751
0.69524	0.6	0.69894	0.59917
0.69573	0.59707	0.69531	0.59929
0.69915	0.59219	0.69665	0.60119
0.6989	0.60611	0.69098	0.6062
0.68987	0.62759	0.69361	0.623
0.67619	0.64322	0.68122	0.65235
0.64957	0.68987	0.65422	0.69485
0.6105	0.72137	0.61911	0.72705
0.57411	0.74286	0.57614	0.74549
0.52991	0.75604	0.5302	0.76396
0.49109	0.76117	0.49103	0.75727
0.45836	0.74921	0.44869	0.7515
0.43932	0.73455	0.42554	0.73604
0.41832	0.72576	0.40308	0.72308
0.39194	0.71087	0.39275	0.70937
0.38193	0.70281	0.37908	0.70202
0.37558	0.69597	0.37141	0.70213
0.36899	0.69524	0.36313	0.69894
0.36435	0.69573	0.36147	0.69531
0.35556	0.69915	0.36147	0.69665
0.35775	0.6989	0.3542	0.69098
0.35433	0.68987	0.35172	0.69361
0.35336	0.67619	0.3601	0.68122
0.35995	0.64957	0.36427	0.65422
0.38071	0.6105	0.37533	0.61911
0.40806	0.57411	0.40799	0.57614
0.45543	0.52991	0.4477	0.5302
0.49695	0.49109	0.50476	0.49103
0.54847	0.45836	0.554	0.44869
0.58657	0.43932	0.60686	0.42554
0.63223	0.41832	0.64267	0.40308
0.67204	0.39194	0.67037	0.39275
0.70574	0.38193	0.70009	0.37908
0.72967	0.37558	0.72721	0.37141
0.75531	0.36899	0.75583	0.36313
0.77436	0.36435	0.77432	0.36147
0.79463	0.35556	0.79627	0.36147
0.81197	0.35775	0.80961	0.3542
0.83761	0.35433	0.82085	0.35172
0.83565	0.35336	0.83583	0.3601
0.84591	0.35995	0.84429	0.36427
0.86178	0.38071	0.85575	0.37533
0.87399	0.40806	0.86966	0.40799
0.88449	0.45543	0.87673	0.4477
0.89841	0.49695	0.89979	0.50476
0.90525	0.54847	0.9045	0.554
0.89304	0.58657	0.89835	0.60686
0.86764	0.63223	0.87332	0.64267
0.83639	0.67204	0.83756	0.67037
0.78901	0.70574	0.78683	0.70009
0.73993	0.72967	0.73481	0.72721
0.68059	0.75531	0.67735	0.75583
0.62759	0.77436	0.6192	0.77432
0.56825	0.79463	0.56611	0.79627
0.51429	0.81197	0.51333	0.80961
0.46325	0.83761	0.451	0.82085
0.41783	0.83565	0.41222	0.83583
0.37216	0.84591	0.37585	0.84429
0.33236	0.86178	0.33224	0.85575
0.2928	0.87399	0.29008	0.86966
0.25861	0.88449	0.25234	0.87673
0.22589	0.89841	0.22443	0.89979
0.19902	0.90525	0.20165	0.9045
0.17265	0.89304	0.17286	0.89835
0.14847	0.86764	0.15822	0.87332
0.13944	0.83639	0.13643	0.83756
0.13089	0.78901	0.13583	0.78683
0.12259	0.73993	0.1273	0.73481
0.14432	0.68059	0.14157	0.67735
0.17241	0.62759	0.16848	0.6192
0.21685	0.56825	0.21247	0.56611
0.26911	0.51429	0.27206	0.51333
0.32943	0.46325	0.3422	0.451
0.39121	0.41783	0.40025	0.41222
0.45665	0.37216	0.45512	0.37585
0.49744	0.33236	0.50844	0.33224
0.53944	0.2928	0.53805	0.29008
0.5663	0.25861	0.56645	0.25234
0.58315	0.22589	0.58159	0.22443
0.59316	0.19902	0.58796	0.20165
0.59121	0.17265	0.59131	0.17286
0.58828	0.14847	0.59731	0.15822
0.58217	0.13944	0.59053	0.13643
0.58144	0.13089	0.58023	0.13583
0.56532	0.12259	0.5638	0.1273
0.55604	0.14432	0.55828	0.14157
0.55507	0.17241	0.54959	0.16848
0.56435	0.21685	0.55419	0.21247
0.57973	0.26911	0.58211	0.27206
0.60708	0.32943	0.60582	0.3422
0.64713	0.39121	0.64035	0.40025
0.67521	0.45665	0.68576	0.45512
0.71087	0.49744	0.71289	0.50844
0.72112	0.53944	0.73371	0.53805
0.74579	0.5663	0.73875	0.56645
0.74799	0.58315	0.74347	0.58159
0.74847	0.59316	0.75548	0.58796
0.7453	0.59121	0.74444	0.59131
0.74359	0.58828	0.73803	0.59731
0.73944	0.58217	0.73597	0.59053
0.74481	0.58144	0.74568	0.58023
0.75165	0.56532	0.74727	0.5638
0.75604	0.55604	0.75317	0.55828
0.75946	0.55507	0.76252	0.54959
0.77118	0.56435	0.77313	0.55419
0.77436	0.57973	0.7768	0.58211
0.76728	0.60708	0.77086	0.60582
0.75165	0.64713	0.75902	0.64035
0.72576	0.67521	0.73398	0.68576
0.68767	0.71087	0.68766	0.71289
0.64567	0.72112	0.63802	0.73371
0.60073	0.74579	0.59199	0.73875
0.55629	0.74799	0.54838	0.74347
0.50794	0.74847	0.51329	0.75548
0.48132	0.7453	0.48179	0.74444
0.44933	0.74359	0.44817	0.73803
0.42295	0.73944	0.42539	0.73597
0.4	0.74481	0.39443	0.74568
0.37656	0.75165	0.3737	0.74727
0.35873	0.75604	0.35303	0.75317
0.32991	0.75946	0.33379	0.76252
0.31526	0.77118	0.31795	0.77313
0.2928	0.77436	0.29606	0.7768
0.27375	0.76728	0.27638	0.77086
0.26545	0.75165	0.26061	0.75902
0.25299	0.72576	0.25624	0.73398
0.25617	0.68767	0.25424	0.68766
0.27033	0.64567	0.26733	0.63802
0.29939	0.60073	0.30152	0.59199
0.34554	0.55629	0.34351	0.54838
0.3895	0.50794	0.3973	0.51329
0.44689	0.48132	0.45238	0.48179
0.50208	0.44933	0.50125	0.44817
0.5536	0.42295	0.54811	0.42539
0.59756	0.4	0.59856	0.39443
0.63663	0.37656	0.63995	0.3737
0.67253	0.35873	0.66681	0.35303
0.69206	0.32991	0.69658	0.33379
0.71819	0.31526	0.72501	0.31795
0.73455	0.2928	0.73815	0.29606
0.74017	0.27375	0.74145	0.27638
0.74383	0.26545	0.74819	0.26061
0.75433	0.25299	0.7554	0.25624
0.75604	0.25617	0.75715	0.25424
0.75287	0.27033	0.7627	0.26733
0.76581	0.29939	0.76568	0.30152
0.78144	0.34554	0.77003	0.34351
0.79438	0.3895	0.79595	0.3973
0.81807	0.44689	0.82113	0.45238
0.83712	0.50208	0.83961	0.50125
0.8442	0.5536	0.84833	0.54811
0.842	0.59756	0.84713	0.59856
0.82027	0.63663	0.81755	0.63995
0.78681	0.67253	0.7892	0.66681
0.75238	0.69206	0.74173	0.69658
0.70403	0.71819	0.69917	0.72501
0.65812	0.73455	0.65673	0.73815
0.61807	0.74017	0.61266	0.74145
0.56435	0.74383	0.56213	0.74819
0.5265	0.75433	0.51906	0.7554
0.48523	0.75604	0.48722	0.75715
0.45397	0.75287	0.44963	0.7627
0.41587	0.76581	0.41707	0.76568
0.39365	0.78144	0.3876	0.77003
0.35604	0.79438	0.34515	0.79595
0.32479	0.81807	0.31727	0.82113
0.29011	0.83712	0.2997	0.83961
0.26349	0.8442	0.26268	0.84833
0.23858	0.842	0.24287	0.84713
0.21636	0.82027	0.22148	0.81755
0.19951	0.78681	0.19606	0.7892
0.19267	0.75238	0.1895	0.74173
0.19487	0.70403	0.19721	0.69917
0.21245	0.65812	0.21461	0.65673
0.23932	0.61807	0.24629	0.61266
0.27961	0.56435	0.28164	0.56213
0.3326	0.5265	0.34229	0.51906
0.39292	0.48523	0.39125	0.48722
0.45446	0.45397	0.45341	0.44963
0.50452	0.41587	0.50518	0.41707
0.55287	0.39365	0.5477	0.3876
0.59829	0.35604	0.59542	0.34515
0.62637	0.32479	0.62781	0.31727
0.64908	0.29011	0.65275	0.2997
0.67204	0.26349	0.66952	0.26268
0.6779	0.23858	0.68331	0.24287
0.684	0.21636	0.69343	0.22148
0.68327	0.19951	0.6864	0.19606
0.67912	0.19267	0.67385	0.1895
0.67277	0.19487	0.67836	0.19721
0.67497	0.21245	0.67567	0.21461
0.6757	0.23932	0.67826	0.24629
0.68718	0.27961	0.696	0.28164
0.70867	0.3326	0.69482	0.34229
0.72918	0.39292	0.73247	0.39125
0.75702	0.45446	0.75375	0.45341
0.78193	0.50452	0.78706	0.50518
0.79389	0.55287	0.80269	0.5477
0.79389	0.59829	0.80131	0.59542
0.78437	0.62637	0.78478	0.62781
0.75653	0.64908	0.75483	0.65275
0.72772	0.67204	0.72451	0.66952
0.69328	0.6779	0.68281	0.68331
0.66203	0.684	0.66301	0.69343
0.6337	0.68327	0.63893	0.6864
0.60928	0.67912	0.61408	0.67385
0.58901	0.67277	0.59333	0.67836
0.5707	0.67497	0.56615	0.67567
0.55629	0.6757	0.5555	0.67826
0.53773	0.68718	0.53428	0.696
0.51966	0.70867	0.51424	0.69482
0.49206	0.72918	0.48947	0.73247
0.4591	0.75702	0.4498	0.75375
0.42662	0.78193	0.41664	0.78706
0.38877	0.79389	0.3951	0.80269
0.3536	0.79389	0.36301	0.80131
0.32674	0.78437	0.33837	0.78478
0.30647	0.75653	0.31212	0.75483
0.29377	0.72772	0.29135	0.72451
0.29328	0.69328	0.2895	0.68281
