# Supplementary material for: Rotating neurons for all-analog implementation of cyclic reservoir computing
Source: Nat Commun. 2022 Mar 23;13:1549. doi: 10.1038/s41467-022-29260-1 (PMC8943160; doi:10.1038/s41467-022-29260-1)
Supplement: Supplementary file 7 — Source data for figures [file 41467_2022_29260_MOESM7_ESM.zip › Figure 5.xlsx]

## Sheet: Fig.5d
A					E					I					O					U
Time (s)	X	Y	Label		Time (s)	X	Y	Label		Time (s)	X	Y	Label		Time (s)	X	Y	Label		Time (s)	X	Y	Label
0	0	1	0		0	0	1	0		0	0	1	0		0	0	1	0		0	0	1	0
0.1	0	1	0		0.1	0	1	0		0.1	0	1	0		0.1	0	1	0		0.1	0	1	0
0.2	0	1	0		0.2	0	1	0		0.2	0	1	0		0.2	0	1	0		0.2	0	1	0
0.3	0	1	0		0.3	0	1	0		0.3	0	1	0		0.3	0	1	0		0.3	0	1	0
0.4	0	1	0		0.4	0	1	0		0.4	0	1	0		0.4	0	1	0		0.4	0	1	0
0.5	0	1	0		0.5	0	1	0		0.5	0	1	0		0.5	0	1	0		0.5	0	1	0
0.6	0	1	0		0.6	0	1	0		0.6	0	1	0		0.6	0	1	0		0.6	0	1	0
0.7	0	1	0		0.7	0	1	0		0.7	0	1	0		0.7	0	1	0		0.7	0	1	0
0.8	0	1	0		0.8	0	1	0		0.8	0	1	0		0.8	0	1	0		0.8	0	1	0
0.9	0	1	0		0.9	0	0.99707	0		0.9	0	1	0		0.9	0	1	0		0.9	0	1	0
1	0	1	0		1	0.22857	0.5746	0		1	0	1	0		1	0	1	0		1	0	1	0
1.1	0.33626	0.65836	0		1.1	0.37265	0.15189	0		1.1	0.3873	0.85763	0		1.1	0.13993	0.80464	0		1.1	0.31673	0.70037	0
1.2	0.38877	0.22711	0		1.2	0.40098	0.41392	0		1.2	0.61343	0.79805	0		1.2	0.12821	0.37387	0		1.2	0.36093	0.31868	0
1.3	0.37924	0.5812	0		1.3	0.40269	0.66911	0		1.3	0.39902	0.63126	0		1.3	0.35214	0.08107	0		1.3	0.59756	0.22125	0
1.4	0.45226	0.45934	0		1.4	0.39976	0.76899	0		1.4	0.42247	0.36532	0		1.4	0.85031	0.2044	0		1.4	0.79878	0.27961	0
1.5	0.86862	0.20244	0		1.5	0.33065	0.4293	0		1.5	0.41221	0.09915	0		1.5	0.9033	0.50183	0		1.5	0.9033	0.65031	0
1.6	1	0.19194	0		1.6	0.43687	0.55433	0		1.6	0.34676	0.03272	0		1.6	0.82515	0.8381	0		1.6	0.96166	0.88083	0
1.7	0.58657	0.19194	0		1.7	0.35311	0.26813	0		1.7	0.4105	0	0		1.7	0.31306	0.65055	0		1.7	0	1	0
1.8	0.81074	0.26105	0		1.8	0.61612	0.21612	0		1.8	0.95311	0.24957	0		1.8	0.4105	0.60391	0		1.8	0	1	0
1.9	0.44005	0.47985	0		1.9	0.80684	0.36044	0		1.9	0.72137	0.73895	0		1.9	0.25788	0.95751	0		1.9	0	1	0
2	0.2398	0.98022	1		2	0.41807	0.75409	1		2	0.24078	0.96068	1		2	0	1	1		2	0	1	1
2.1	0	1	0		2.1	0.10598	1	0		2.1	0	1	0		2.1	0	1	0		2.1	0	1	0
2.2	0	1	0		2.2	0	1	0		2.2	0	1	0		2.2	0	1	0		2.2	0	1	0
2.3	0	1	0		2.3	0	1	0		2.3	0	1	0		2.3	0	1	0		2.3	0	1	0
2.4	0	1	0		2.4	0	1	0		2.4	0	1	0		2.4	0	1	0		2.4	0	1	0
2.5	0	1	0		2.5	0	1	0		2.5	0	1	0		2.5	0	1	0		2.5	0	1	0
2.6	0	1	0		2.6	0	1	0		2.6	0	1	0		2.6	0	1	0		2.6	0	1	0
2.7	0	1	0		2.7	0	1	0		2.7	0	1	0		2.7	0	1	0		2.7	0	1	0
2.8	0	1	0		2.8	0	1	0		2.8	0	1	0		2.8	0	1	0		2.8	0	1	0
2.9	0	1	0		2.9	0	1	0		2.9	0	1	0		2.9	0	1	0		2.9	0	1	0
3	0	1	0		3	0	1	0		3	0	1	0		3	0	1	0		3	0	1	0

## Sheet: Fig.5e
A
Time(s)\State channel	1	2	3	4	5	6	7	8	9	10	11	12	13	14	15	16	17	18	19	20	21	22	23	24	25	26	27	28	29	30	31	32	33	34	35	36	37	38	39	40	41	42	43	44	45	46	47	48	49
0	-0.03108	0.0118	-0.04338	-0.04334	-0.028	-0.0468	-0.04772	0.003	-0.0664	-0.01086	0.10234	0.01535	-0.06348	0.01249	0.0732	0.00394	-0.04628	-0.04749	0.00174	-0.03387	-0.00399	0.0374	0.00795	-0.02719	-0.00733	-0.05962	0.00995	0.06671	-0.06201	-0.00864	0.01077	0.04597	0.0218	0.10781	-0.02477	0.05578	0.22607	0.07533	-0.01037	-0.1303	0.11181	0.01464	0.10314	0.03455	0.11024	0.01279	-0.13052	-0.01147	-0.02515
0.1	-0.02425	0.00325	-0.04533	-0.0409	-0.02581	-0.05217	-0.04333	0.00373	-0.07592	-0.02111	0.09013	0.02634	-0.06128	0.00101	0.05294	0.00638	-0.0475	-0.04652	-0.000456891	-0.03899	-0.01131	0.04375	-0.000110284	-0.025	-0.00855	-0.06206	-0.00079562	0.06402	-0.06274	0.00357	0.00759	0.05037	-0.00531	0.16276	-0.02673	0.05847	0.19067	0.11001	-0.01086	-0.12444	0.10302	0.01489	0.08556	0.0177	0.09632	0.01767	-0.10146	0.02638	-0.02637
0.2	-0.02669	0.01034	-0.04582	-0.04334	-0.02703	-0.049	-0.04162	-0.00921	-0.07983	-0.01012	0.07718	0.01828	-0.05517	-0.00241	0.08346	0.00369	-0.05068	-0.04994	0.00418	-0.03826	-0.01204	0.02544	0.01088	-0.02719	-0.00685	-0.06328	0.01605	0.04058	-0.06103	-0.00229	0.01052	0.0511	-0.00751	0.11221	-0.01794	0.04674	0.26881	0.09536	-0.01427	-0.12395	0.15601	0.01489	0.11047	0.01624	0.10853	0.01425	-0.1144	-0.000236323	-0.02442
0.3	-0.03084	0.01302	-0.04167	-0.04676	-0.0219	-0.04826	-0.04626	-0.000905904	-0.06738	-0.00524	0.07132	0.0156	-0.05932	-0.01291	0.07467	0.00467	-0.0453	-0.04945	-0.000701091	-0.03973	-0.00399	0.02006	0.00844	-0.02744	-0.00685	-0.06084	0.0058	0.06329	-0.06128	0.00601	0.00247	0.04988	-0.01312	0.11147	-0.02184	0.0697	0.20092	0.1293	-0.01403	-0.12859	0.11865	0.03174	0.09679	0.01648	0.09778	0.0162	-0.09584	-0.00146	-0.03223
0.4	-0.02913	-0.00358	-0.04363	-0.04432	-0.02556	-0.04656	-0.04626	-0.00677	-0.08227	-0.01672	0.04593	0.01145	-0.06348	0.00369	0.0649	0.00589	-0.0497	-0.04749	-0.00827	-0.03631	-0.00496	0.03691	0.00648	-0.02377	-0.00782	-0.06206	0.0185	0.04864	-0.05786	-0.00156	0.00588	0.03962	-0.00555	0.10024	-0.02136	0.057	0.19921	0.10586	-0.01623	-0.11638	0.10888	0.03027	0.10998	0.01892	0.13588	0.01694	-0.1188	-0.0188	-0.02393
0.5	-0.02937	0.00594	-0.0424	-0.04383	-0.02556	-0.05022	-0.04577	-0.00335	-0.0769	-0.00133	0.07865	0.00705	-0.05639	0.00687	0.06222	0.00345	-0.04506	-0.05042	0.00223	-0.03606	-0.00863	0.0374	0.00111	-0.02573	-0.00807	-0.05864	0.00848	0.07159	-0.06128	-0.00058293	0.00418	0.05061	-0.02021	0.11001	-0.02062	0.07873	0.18578	0.10122	-0.01525	-0.1303	0.07787	0.02026	0.10045	0.01208	0.11805	0.01816	-0.10757	0.00294	-0.03419
0.6	-0.03206	-0.00358	-0.04631	-0.04212	-0.02629	-0.04631	-0.04455	0.00349	-0.07543	-0.000598684	0.08768	0.01657	-0.06543	-0.00217	0.04292	0.00418	-0.04823	-0.05042	-0.000701091	-0.03899	-0.000322975	0.02788	-0.00426	-0.0267	-0.00978	-0.06035	0.01117	0.05474	-0.05859	0.00381	0.00784	0.04158	0.01154	0.07924	-0.01818	0.0592	0.19457	0.09755	-0.01843	-0.12566	0.11792	0.00732	0.12829	0.01819	0.10364	0.0333	-0.11562	-0.01147	-0.02369
0.7	-0.02913	0.00154	-0.0446	-0.04749	-0.02678	-0.04729	-0.03966	-0.00237	-0.0747	-0.01159	0.06058	0.01877	-0.0647	0.01151	0.06686	0.00345	-0.04799	-0.04994	-0.00412	-0.03582	-0.00496	0.04253	0.00624	-0.02719	-0.00587	-0.06304	0.01483	0.06158	-0.06103	0.000638072	0.00588	0.05794	-0.00458	0.13516	-0.01818	0.06091	0.15184	0.09389	-0.01354	-0.13128	0.09838	0.01953	0.12487	0.0116	0.08118	0.01816	-0.11001	-0.00121	-0.02955
0.8	-0.02742	0.00789	-0.04192	-0.0453	-0.02678	-0.04949	-0.04235	0.000559297	-0.06225	-0.01379	0.1038	0.00876	-0.06201	0.0098	0.07614	0.00492	-0.04506	-0.05164	0.00321	-0.03631	-0.00252	0.03789	0.00697	-0.02963	-0.0066	-0.06181	0.01239	0.06549	-0.06177	-0.0062	0.00833	0.04475	0.02375	0.10879	-0.02477	0.05798	0.22559	0.07899	-0.01354	-0.12664	0.11181	0.01416	0.10192	0.03992	0.10804	0.01767	-0.13418	-0.00536	-0.02491
0.9	-0.02498	0.00154	-0.04314	-0.04407	-0.02288	-0.05046	-0.04308	-0.00139	-0.07397	-0.02355	0.0933	0.02195	-0.05737	-0.000945291	0.05465	0.00223	-0.04384	-0.05018	0.00101	-0.04192	-0.00863	0.03936	-0.000354484	-0.02548	-0.00514	-0.06548	0.000181181	0.06622	-0.06079	0.00161	0.00808	0.05012	-0.00531	0.16129	-0.0238	0.06018	0.19115	0.11147	-0.01208	-0.12297	0.10082	0.01611	0.08775	0.02136	0.09314	0.02011	-0.10341	0.02931	-0.02979
1	-0.02644	0.0118	-0.0468	-0.04261	-0.02605	-0.04997	-0.04528	-0.00994	-0.08007	-0.00866	0.07694	0.01828	-0.05395	-0.0029	0.08175	0.00369	-0.0497	-0.04749	0.0015	-0.03802	-0.01107	0.02617	0.0099	-0.02524	-0.00636	-0.06108	0.0119	0.04229	-0.0603	-0.00473	0.0093	0.04915	-0.00775	0.11221	-0.01867	0.04577	0.26759	0.09316	-0.01598	-0.12493	0.15772	0.01538	0.11095	0.01819	0.10755	0.01572	-0.11538	0.000740478	-0.0254
1.1	-0.0135	-0.01262	-0.03532	-0.03626	-0.00285	-0.03483	-0.03527	-0.02508	-0.03661	-0.04846	0.0259	0.05809	-0.02074	-0.05149	0.02656	0.04936	-0.03163	-0.04505	0.01224	-0.02581	-0.03085	0.0015	-0.02111	-0.00351	0.02368	-0.04814	0.00116	0.02837	-0.05639	-0.02867	0.03177	0.01496	-0.16404	-0.04481	0.09708	-0.09782	0.05001	0.27338	0.10148	-0.01968	-0.0413	0.17948	-0.07171	0.15519	-0.07218	0.1532	0.02552	-0.18265	0.06081
1.2	0.06806	-0.10249	0.01083	0.01478	0.07651	0.08458	0.01186	-0.11324	0.2137	-0.19962	-0.23979	0.18141	0.12163	-0.19044	-0.11556	0.191	0.08144	0.01234	0.08282	0.10972	-0.119	-0.13598	-0.10756	0.07366	0.13308	0.14405	-0.04719	-0.14599	0.01247	-0.16835	0.16144	-0.10348	-0.1235	-0.26411	0.31979	-0.00967	-0.17783	0.10366	-0.02111	0.1686	-0.25351	0.03931	0.03427	0.0094	0.05407	0.00668	0.22626	-0.09987	0.19634
1.3	-0.05404	0.02792	0.06407	0.00281	-0.05682	0.11852	0.00454	-0.04389	0.24422	0.12468	-0.28594	-0.1551	-0.10255	0.04814	0.10861	-0.05174	0.09658	0.07241	-0.09228	0.13708	-0.03427	-0.16113	0.05117	-0.04233	-0.03053	0.18214	-0.16905	-0.11718	0.10331	-0.06188	-0.07983	0.09603	-0.02924	-0.28657	0.23652	0.12953	-0.42374	-0.04604	0.10612	0.11512	-0.24863	-0.09134	-0.14057	0.14786	-0.11467	0.16736	0.15275	0.02125	0.15409
1.4	0.00164	-0.08564	0.06944	0.02039	0.05649	-0.0175	-0.02281	-0.05268	0.03885	0.13835	-0.03613	-0.18782	0.15997	-0.1416	-0.19883	0.15021	0.00696	0.05702	-0.10424	-0.02654	0.00774	-0.0803	0.06778	0.07293	0.10573	0.0178	-0.0721	-0.20631	0.08915	0.0148	-0.04955	-0.12277	-0.10201	-0.23578	0.14153	0.03917	-0.48186	-0.23627	0.26118	0.26384	-0.19979	-0.06155	-0.04314	0.02381	-0.25948	0.04942	0.33053	-0.06446	0.2674
1.5	0.05097	-0.0893	0.02011	0.09097	0.01961	0.14563	0.04556	-0.10542	0.2872	-0.14394	-0.32282	0.12671	0.27889	-0.03049	-0.31507	-0.02024	0.13541	0.04555	0.01517	0.01766	-0.0604	-0.10765	-0.11317	0.14253	0.03784	0.21999	-0.00934	-0.209	0.04519	-0.07799	-0.04662	-0.18016	-0.04389	-0.38743	0.05703	-0.10783	-0.50262	-0.20892	0.24018	0.49705	-0.34777	0.05787	-0.20309	0.1989	-0.29416	-0.00968	0.30831	0.00831	0.27814
1.6	0.05048	-0.09492	0.2311	0.12076	0.05942	0.17542	0.18598	-0.09419	0.26645	-0.000110284	-0.3636	-0.04741	0.11919	-0.00559	-0.13803	-0.01022	0.24603	0.22577	0.04106	0.18079	-0.10777	-0.2024	-0.11659	0.049	0.06373	0.26664	-0.12338	-0.23977	0.33945	-0.16395	0.01248	-0.23071	0.09164	-0.36838	0.12101	-0.18622	-0.53143	-0.20941	0.11344	0.49949	-0.32628	-0.06106	-0.26927	0.05848	-0.21455	-0.03386	0.51221	-0.01562	0.2315
1.7	0.01776	-0.05755	0.20717	0.24872	0.0162	0.16077	0.1535	0.03695	0.20955	0.0519	-0.26226	-0.12384	0.17242	-0.07982	-0.2064	0.05058	0.13711	0.27534	-0.06761	0.16858	0.08441	-0.20265	0.05166	0.01041	-0.02199	0.22903	-0.16978	-0.26834	0.30551	0.12176	-0.06371	-0.13107	0.13828	-0.26435	0.09513	-0.11369	-0.52093	-0.20941	0.02187	0.37471	-0.32921	-0.06057	-0.26072	-0.02723	-0.28708	0.02793	0.36374	0.1624	0.14042
1.8	0.11812	-0.08002	0.20326	0.23871	0.04599	0.13733	0.27902	0.01961	0.26913	-0.00744	-0.32624	-0.04912	0.21296	-0.02805	-0.28284	-0.01462	0.11807	0.18987	-0.06297	0.07627	0.12324	-0.07176	0.02968	0.13325	0.04468	0.15919	0.07417	-0.28812	0.27987	0.09246	-0.07788	-0.19896	0.05745	-0.16545	0.06998	-0.12786	-0.51507	-0.24457	0.08438	0.24699	-0.17024	-0.0784	-0.20968	-0.03309	-0.28732	-0.04973	0.23554	0.06228	0.10598
1.9	0.06708	0.03891	0.14661	0.19768	-0.00749	0.12707	0.23067	0.15636	0.15436	0.10538	-0.21048	-0.17415	0.1038	0.06963	-0.15341	-0.13477	0.17277	0.13517	0.00125	0.04013	0.08344	-0.00143	-0.01159	0.07928	-0.04934	0.15894	0.04829	-0.06492	0.16119	0.11883	-0.13771	-0.15574	-0.03559	-0.25825	0.05459	-0.16156	-0.46086	-0.21575	0.0646	0.3288	-0.25058	0.06934	-0.2656	0.01746	-0.29098	-0.04656	0.24457	-0.04444	0.12747
2	0.10078	0.06577	0.01816	0.02699	0.01156	-0.03483	0.08	0.19055	-0.10108	0.13982	0.06253	-0.21249	0.05691	0.1192	-0.11678	-0.17091	0.02942	0.07168	-0.00852	-0.01115	0.11714	0.07892	0.03774	-0.03061	-0.13359	-0.05766	0.10299	0.06036	-0.00243	0.1369	-0.07739	-0.09542	0.12021	-0.19817	-0.05945	-0.05484	-0.40323	-0.33199	-0.07215	0.16884	-0.19319	-0.13481	-0.14619	-0.15788	-0.04801	-0.17842	0.14933	0.08401	-0.01612
2.1	0.11739	0.119	-0.04558	-0.04285	0.035	-0.04485	-0.0487	0.07748	-0.11548	-0.01134	0.16925	0.02756	0.07938	0.10382	-0.11483	-0.15088	-0.05141	-0.0514	0.03617	-0.03606	0.06659	0.13875	0.00599	-0.00253	-0.10111	-0.06352	0.14255	0.149	-0.05932	0.01358	0.01663	-0.02314	0.10898	0.10464	-0.25383	-0.03164	-0.17783	-0.38523	-0.08485	-0.12249	0.05467	-0.20611	-0.13154	-0.18083	-0.09147	-0.10028	-0.13809	0.12235	-0.21197
2.2	0.02752	0.12609	-0.04436	-0.04407	0.07627	-0.02775	-0.04235	-0.00164	-0.11524	-0.01769	0.17535	0.09594	-0.07447	0.10724	0.06197	-0.15333	-0.0453	-0.05067	0.08623	-0.0219	-0.00203	0.09699	-0.00402	-0.02329	-0.05422	-0.06377	0.0246	0.17025	-0.06226	0.00625	0.07133	0.05452	0.00324	0.16617	-0.25921	-0.11394	0.16795	-0.22577	-0.12612	-0.13348	0.18507	-0.01661	0.01303	-0.19573	-0.10222	-0.15791	-0.15079	-0.02588	-0.23199
2.3	-0.02644	0.05429	-0.04485	-0.04969	0.08946	0.000575052	-0.04406	-0.00237	-0.11793	-0.02551	0.16168	0.09008	-0.07764	0.01078	0.13719	0.01981	-0.04848	-0.04725	0.05498	0.02377	-0.0057	0.04717	0.00624	-0.02573	0.000480523	-0.06133	0.01117	0.07257	-0.06103	0.00479	0.09966	0.11166	-0.01019	0.12759	-0.26214	-0.10417	0.22876	0.07582	-0.17178	-0.13299	0.07958	0.07789	-0.04802	-0.08828	0.06018	-0.1645	-0.14493	-0.00488	-0.23199
2.4	-0.03011	0.00716	-0.04436	-0.04578	0.02206	0.02451	-0.04357	0.000803498	-0.05443	-0.03454	0.09965	0.10009	-0.07764	0.00467	0.13767	0.06816	-0.05043	-0.04847	0.00321	0.00692	-0.0035	0.03911	0.03408	-0.02573	0.02783	-0.05791	0.01312	0.0689	-0.06226	-0.00669	0.01785	0.13388	0.02424	0.1061	-0.04187	-0.10417	0.21631	0.1442	-0.15933	-0.13372	0.11059	0.00195	-0.05559	-0.11441	0.15615	-0.00651	-0.14713	-0.01318	-0.23199
2.5	-0.02351	0.00228	-0.04167	-0.04383	-0.02532	-0.03996	-0.04528	0.00373	-0.02318	-0.01598	0.08695	0.01999	-0.08179	-0.00656	0.1301	0.06255	-0.04506	-0.05018	0.00223	-0.04119	-0.01131	0.0418	0.01381	-8.66517e-05	0.05201	-0.06181	0.000425381	0.06133	-0.06006	0.00259	0.00759	0.06136	-0.00775	0.15885	0.03579	0.04162	0.18969	0.10268	-0.15933	-0.13299	0.09399	0.01049	0.06773	-0.12149	0.08337	0.06016	-0.14444	0.02418	-0.22589
2.6	-0.02669	0.01107	-0.04973	-0.04554	-0.02239	-0.05046	-0.0421	-0.01263	-0.03783	0.02651	0.07279	0.01096	-0.04589	-0.01731	0.07931	0.07085	-0.04311	-0.05116	0.00369	-0.03753	-0.01156	0.02568	0.00844	-0.01376	0.00317	-0.04325	0.01483	0.04107	-0.06177	-0.00351	0.00808	0.05598	-0.008	0.10708	-0.02844	0.09778	0.26612	0.09633	-0.03064	-0.13274	0.15284	0.00805	0.14661	-0.000126039	0.1034	0.01034	-0.1481	-0.00829	-0.03053
2.7	-0.0345	0.01229	-0.04656	-0.04505	-0.02776	-0.04778	-0.04259	-0.00188	-0.01707	0.02333	0.05521	0.00876	-0.02807	-0.00754	0.07125	0.00247	-0.04555	-0.0514	-0.00314	-0.0368	-0.00325	0.01982	0.00795	-0.02719	-0.0088	-0.05986	0.00629	0.06378	-0.06079	0.00577	0.001	0.04866	-0.01312	0.10732	-0.02184	0.06457	0.20117	0.12832	0.03481	-0.1325	0.11425	0.02588	0.09044	0.0492	0.09436	0.01254	-0.11147	-0.00781	0.0002442
2.8	-0.03157	-0.00603	-0.04363	-0.04236	-0.02752	-0.04631	-0.04772	-0.00774	-0.08447	0.02065	0.05081	0.00388	-0.04028	0.02421	0.06002	-0.00143	-0.04652	-0.0492	-0.00168	-0.03606	-0.00472	0.03447	0.01039	-0.02548	-0.00269	-0.06206	0.02069	0.04961	-0.0581	-0.00351	0.01052	0.03743	-0.00384	0.09829	-0.02258	0.05554	0.19701	0.10146	-0.01769	-0.07926	0.10497	0.02392	0.1068	0.00793	0.13466	0.01327	-0.08925	-0.0227	-0.02369
2.9	-0.03401	0.00814	-0.04436	-0.0409	-0.03045	-0.04729	-0.04504	-0.00335	-0.08349	0.0016	0.09281	0.01413	-0.02563	0.02616	0.05001	0.00027571	-0.05019	-0.0514	-0.00241	-0.03631	-0.01107	0.03862	-0.00109	-0.02377	-0.00587	-0.05864	0.00726	0.07403	-0.06079	0.00113	0.000267833	0.0533	-0.0058	0.10757	-0.0216	0.07825	0.18578	0.10048	-0.01305	-0.13079	0.07762	0.0122	0.09899	0.01111	0.11659	0.01572	-0.11074	0.00782	-0.03394
3	-0.03401	-0.00432	-0.04533	-0.04139	-0.02532	-0.04631	-0.04577	0.00178	-0.08154	-0.00402	0.10649	0.03391	-0.06787	0.02103	0.04537	-0.00363	-0.04677	-0.04798	0.00418	-0.03728	-0.00472	0.02568	-0.00304	-0.02646	-0.00489	-0.06157	0.01483	0.05523	-0.06226	0.00406	0.01321	0.04255	0.0152	0.08852	-0.02062	0.05651	0.19042	0.09487	-0.01745	-0.12737	0.12402	0.00488	0.12707	0.01453	0.099	0.02988	-0.1166	-0.0122	-0.02466
E
Time(s)\State channel	1	2	3	4	5	6	7	8	9	10	11	12	13	14	15	16	17	18	19	20	21	22	23	24	25	26	27	28	29	30	31	32	33	34	35	36	37	38	39	40	41	42	43	44	45	46	47	48	49
0	-0.01886	0.02036	-0.03697	-0.03412	-0.01812	-0.04356	-0.03164	0.01758	-0.06226	-0.00785	0.10234	0.00995	-0.06036	0.01051	0.0729	0.00351	-0.04433	-0.04308	0.00636	-0.03669	0.00303	0.04232	0.00446	-0.02609	-0.00747	-0.06113	0.02086	0.0751	-0.04803	0.00158	0.01315	0.05034	0.03392	0.11754	-0.00945	0.06901	0.24288	0.09625	0.000630194	-0.11122	0.1242	0.02409	0.11644	0.04515	0.11804	0.02544	-0.12361	-1.57549e-05	-0.01657
0.1	-0.01593	0.00937	-0.03819	-0.03558	-0.01616	-0.04454	-0.02944	0.01709	-0.07032	-0.0203	0.08842	0.01947	-0.05865	0.00221	0.05165	-0.00162	-0.04579	-0.04235	0.00392	-0.03889	-0.00478	0.04818	-0.00165	-0.02878	-0.006	-0.06235	0.00865	0.07534	-0.05071	0.0116	0.01144	0.05303	0.00217	0.172	-0.00774	0.07536	0.21308	0.12873	0.00161	-0.10634	0.10661	0.0236	0.09862	0.02585	0.10388	0.02447	-0.09162	0.02611	-0.02146
0.2	-0.01666	0.01938	-0.03843	-0.03412	-0.0169	-0.04405	-0.02822	0.00586	-0.07789	-0.00956	0.07963	0.01239	-0.04912	0.00172	0.08169	0.0018	-0.04701	-0.04577	0.00588	-0.03816	-0.00869	0.03157	0.00714	-0.02389	-0.00478	-0.06357	0.01866	0.05287	-0.0512	0.005	0.01364	0.05718	0.00388	0.12169	-0.01189	0.06266	0.28415	0.11407	-0.00254	-0.10805	0.1596	0.02507	0.1162	0.02903	0.11975	0.02496	-0.10066	0.00462	-0.02097
0.3	-0.02106	0.02036	-0.03868	-0.03705	-0.01543	-0.04185	-0.02895	0.01392	-0.06837	-0.00321	0.07035	0.01532	-0.05938	-0.01318	0.07192	0.00302	-0.04286	-0.04259	0.000504155	-0.04231	0.000102407	0.02351	0.00251	-0.02609	-0.00551	-0.05966	0.01305	0.06923	-0.05169	0.01624	0.00655	0.05376	0.000464768	0.11925	-0.00896	0.08489	0.21943	0.15095	-0.000102407	-0.10878	0.12713	0.03264	0.1079	0.02463	0.10925	0.0252	-0.08332	0.00291	-0.02414
0.4	-0.01935	0.0079	-0.03746	-0.03412	-0.01665	-0.04039	-0.03139	0.00635	-0.08326	-0.01444	0.05057	0.01044	-0.06231	0.00196	0.06508	-0.000157549	-0.04604	-0.04162	-0.0034	-0.04036	0.00157	0.0411	0.00251	-0.02682	-0.0038	-0.06235	0.02452	0.05898	-0.04852	0.0094	0.01046	0.0418	0.0051	0.11046	-0.00872	0.07341	0.21699	0.12311	-0.00401	-0.09901	0.1154	0.03874	0.11937	0.02732	0.14295	0.0274	-0.1031	-0.00588	-0.01877
0.5	-0.02203	0.0162	-0.03648	-0.03192	-0.01983	-0.04405	-0.02748	0.01026	-0.08082	0.00119	0.07303	0.00702	-0.05303	0.00978	0.06069	0.00253	-0.04701	-0.04259	0.000992556	-0.03938	-0.00356	0.04403	-0.000669581	-0.0278	-0.00503	-0.05991	0.01646	0.0812	-0.04974	0.01013	0.01022	0.0545	-0.00222	0.1212	-0.0075	0.09539	0.20649	0.11969	-0.00108	-0.11073	0.0905	0.02433	0.11083	0.02341	0.12928	0.02251	-0.09431	0.00658	-0.02488
0.6	-0.01837	0.0057	-0.03868	-0.0329	-0.01641	-0.04234	-0.02871	0.01734	-0.0735	-0.00199	0.09061	0.01239	-0.06207	-0.00366	0.04457	0.00351	-0.0453	-0.04235	0.00563	-0.03889	0.0045	0.03108	-0.00458	-0.0256	-0.00454	-0.06235	0.01793	0.06459	-0.04925	0.01208	0.01535	0.0479	0.02	0.09287	-0.00603	0.07121	0.21162	0.11774	-0.0067	-0.10854	0.12127	0.01872	0.13427	0.02878	0.11292	0.04229	-0.10505	-0.00173	-0.02195
0.7	-0.01593	0.00985	-0.03624	-0.03485	-0.01861	-0.04161	-0.02797	0.01074	-0.07179	-0.00882	0.06351	0.0163	-0.06207	0.01246	0.06191	0.00595	-0.04652	-0.04064	0.00246	-0.0384	-0.00112	0.05038	0.00299	-0.02975	-0.006	-0.05942	0.02306	0.06484	-0.05023	0.01013	0.00973	0.06011	0.0073	0.14342	-0.00579	0.07317	0.17499	0.11822	-0.000590807	-0.11611	0.10466	0.02507	0.13232	0.01804	0.09362	0.02764	-0.09602	0.01146	-0.02366
0.8	-0.01739	0.02011	-0.03843	-0.03363	-0.02105	-0.04014	-0.03017	0.01734	-0.06202	-0.01004	0.10087	0.01068	-0.0584	0.0088	0.06899	0.00131	-0.04677	-0.04406	0.0071	-0.03743	0.00401	0.04085	0.00226	-0.02658	-0.00625	-0.06113	0.02501	0.07558	-0.04876	-0.000126039	0.01315	0.05205	0.03539	0.11778	-0.00823	0.06926	0.2419	0.0982	0.00185	-0.11049	0.12273	0.02043	0.11498	0.04661	0.11804	0.02593	-0.12093	0.000961046	-0.01853
0.9	-0.01739	0.01303	-0.04088	-0.03558	-0.02105	-0.04381	-0.03139	0.01416	-0.0735	-0.02177	0.08378	0.01923	-0.06158	7.87743e-06	0.04921	-0.000890149	-0.0497	-0.04552	-0.00121	-0.04231	-0.00625	0.045	-0.0036	-0.02829	-0.00893	-0.0665	0.00645	0.07046	-0.05145	0.00891	0.00997	0.0501	-0.00637	0.15832	-0.00432	0.0634	0.20087	0.12873	0.00112	-0.10658	0.09685	0.0236	0.08665	0.02659	0.09265	0.02471	-0.0904	0.01024	-0.02121
1	0.02436	-0.02433	-0.02647	-0.02313	0.01924	-0.0272	-0.01503	-0.03492	-0.01171	-0.08672	0.0027	0.08272	0.00973	-0.07252	-0.00183	0.0648	-0.02064	-0.03942	0.04153	-0.0152	-0.04801	-0.00848	-0.03535	0.00834	0.04748	-0.03524	0.01793	-0.00647	-0.04217	-0.05507	0.07224	-0.00753	-0.13873	-0.07831	0.14342	-0.07946	0.0651	0.21835	0.09782	0.02724	-0.05505	0.13129	-0.05401	0.12842	-0.05583	0.13143	0.05319	-0.16265	0.08111
1.1	0.05953	-0.08416	0.03605	0.03377	0.07883	0.11981	0.03869	-0.09866	0.24006	-0.1993	-0.29742	0.1782	0.10082	-0.16922	-0.11514	0.17933	0.09975	0.04434	0.08597	0.14548	-0.11882	-0.16794	-0.11325	0.065	0.1327	0.19186	-0.0778	-0.15885	0.04257	-0.16472	0.13867	-0.09227	-0.05961	-0.20261	0.23353	0.05705	-0.15688	0.09014	-0.02403	0.11711	-0.19693	-0.01181	0.03806	-0.00247	0.03892	-0.00166	0.15893	-0.04153	0.15656
1.2	-0.00152	-0.01994	0.14862	0.07455	-0.00151	0.16938	0.07166	-0.0591	0.32772	0.083	-0.33893	-0.12631	-0.0313	-0.03369	0.03236	0.03354	0.14127	0.14275	-0.07227	0.18113	-0.0441	-0.17868	0.04402	-0.01046	0.03453	0.25291	-0.15936	-0.20867	0.23012	-0.08731	-0.02739	0.01103	-0.12017	-0.32349	0.32901	-0.00376	-0.45847	0.04789	0.24043	0.2016	-0.29803	0.03923	-0.22202	0.23635	-0.25216	0.23961	0.25978	-0.09013	0.22421
1.3	-0.03278	-0.01701	0.09759	0.08749	0.000929536	0.01187	0.01867	0.03053	0.06448	0.24392	-0.09889	-0.23889	0.09251	-0.05958	-0.14322	0.04282	0.00671	0.08439	-0.11818	-0.03767	0.08801	-0.07758	0.12534	0.04448	0.02941	0.04534	-0.10442	-0.17448	0.14294	0.1547	-0.14363	-0.04953	0.00901	-0.2871	0.19104	0.13861	-0.45969	-0.28348	0.11076	0.35251	-0.24992	-0.13366	0.05906	-0.07769	-0.11444	-0.09934	0.35868	0.05615	0.29234
1.4	0.02021	-0.03581	-0.02915	0.0135	-0.01323	-0.00986	0.00719	-0.00122	0.02907	0.05613	-0.05395	-0.09213	0.20094	0.07302	-0.19841	-0.12446	0.02088	-0.04162	-0.06787	-0.04597	0.05749	0.06698	-0.03925	0.10529	-0.0358	0.00505	0.14174	-0.09707	-0.04144	0.10561	-0.14705	-0.12328	0.09106	-0.20236	-0.07319	0.00967	-0.45822	-0.26834	0.24874	0.2624	-0.16665	-0.07213	-0.25938	0.18898	-0.28	0.04327	0.12376	0.13112	0.10528
1.5	0.06344	-0.04631	-0.00132	0.00276	0.03658	0.03678	0.01281	-0.07057	0.02492	-0.09234	-0.05688	0.07198	0.17114	0.05788	-0.19108	-0.0551	0.12857	0.02627	0.12236	-0.00544	-0.09489	-0.01922	-0.09249	0.03032	0.00694	0.03997	0.0951	0.02333	-0.00261	-0.12345	0.01266	-0.20704	0.11158	-0.03875	-0.16232	-0.13734	-0.29778	-0.3416	0.04776	0.27242	-0.01207	-0.09191	-0.0313	-0.17537	-0.13422	-0.19189	0.24586	0.02196	0.07402
1.6	-0.01153	0.00912	0.03336	0.000315097	0.00728	0.09026	-0.00135	-0.05006	0.06912	-0.06548	-0.09327	0.02143	-0.01078	0.05984	-0.02551	-0.09857	0.07118	0.11809	0.02297	0.16209	-0.03995	-0.1589	-0.06123	-0.03708	-0.07926	0.0788	-0.1452	-0.00842	0.02841	-0.09268	0.08299	-0.05906	0.02122	-0.10859	-0.12618	-0.30168	-0.236	-0.1167	0.02285	0.19647	-0.1835	0.14839	-0.34338	0.12622	-0.25998	0.02984	0.02755	0.01488	-0.05711
1.7	0.02949	-0.0805	0.06901	0.02425	0.0759	0.05412	0.01232	-0.08205	0.053	-0.07305	-0.08155	0.04609	0.06614	-0.13259	-0.10732	0.10656	0.03504	0.07096	-0.06494	0.07393	0.01573	-0.1064	0.05623	0.01445	0.05749	0.01067	-0.09391	-0.23382	0.06186	-0.10074	0.09544	-0.03806	0.03612	-0.15938	0.02449	-0.21206	-0.26262	-0.14014	-0.17764	0.13176	-0.14687	-0.08165	-0.07574	-0.21151	0.0272	-0.14647	0.24928	-0.0955	0.01346
1.8	0.04073	-0.07488	0.12298	0.13267	0.03243	0.19844	0.09852	-0.09621	0.31454	-0.15021	-0.37068	0.11569	0.11132	-0.13284	-0.15274	0.08751	0.13077	0.11907	0.00856	0.07466	-0.05435	-0.13375	-0.05464	0.14827	0.11683	0.23509	-0.13909	-0.26361	0.12071	-0.12149	-0.05059	-0.07737	-0.04691	-0.1418	0.01839	-0.11951	-0.31243	-0.11474	-0.07165	-0.02917	-0.2404	-0.00204	-0.2777	0.05223	-0.22335	0.14461	-0.03888	0.04858	-0.06615
1.9	0.01802	-0.05315	0.22799	0.16613	0.0273	0.14374	0.17545	-0.02198	0.27693	0.0935	-0.35188	-0.13682	0.03708	-0.06055	-0.06703	0.03867	0.21477	0.18402	-0.02269	0.12961	-0.00869	-0.17746	-0.03706	0.04644	0.07532	0.26659	-0.14764	-0.26581	0.28872	-0.0602	-0.08258	-0.17896	-0.23836	-0.35401	0.17712	-0.21597	-0.43502	-0.05516	0.09098	0.19916	-0.2719	0.03068	-0.11359	-0.01639	-0.23824	0.03057	0.3262	-0.26644	0.233
2	-0.00885	-0.00944	0.09026	0.16637	-0.03692	0.04337	0.10976	0.11087	0.0867	0.19582	-0.14821	-0.24084	0.10057	-0.00195	-0.14884	-0.04387	0.0558	0.16107	-0.11818	0.00873	0.12611	-0.05683	0.08309	-0.02243	-0.10271	0.09247	-0.0883	-0.17643	0.17517	0.19963	-0.15804	-0.09837	-0.04056	-0.3777	0.19861	-0.02989	-0.49094	-0.22243	-0.02208	0.29879	-0.40303	-0.05747	-0.17855	0.06566	-0.18672	-0.04147	0.2339	0.07837	0.17732
2.1	0.06026	0.02011	-0.03575	-0.02435	-0.03008	-0.04381	0.03283	0.10256	-0.08815	0.13135	0.05472	-0.1605	0.13232	0.14238	-0.13345	-0.17549	-0.04652	-0.04064	-0.07276	-0.04817	0.14736	0.13878	0.01984	0.03813	-0.10075	-0.06406	0.19571	-0.0282	-0.0451	0.17179	-0.16365	-0.08006	0.15162	-0.14082	-0.13033	0.11541	-0.41549	-0.3565	0.00307	0.02626	-0.04259	-0.30119	-0.09332	-0.12531	-0.10418	-0.13573	0.12718	0.12501	0.02079
2.2	0.05074	0.07921	-0.04112	-0.03461	-0.01128	-0.04576	-0.02993	0.04396	-0.12234	-0.00882	0.20588	-0.00519	0.04831	0.15776	-0.10073	-0.16597	-0.02479	-0.04552	0.08451	-0.04695	0.000835007	0.16295	-0.00653	-0.00997	-0.0944	-0.06723	0.17495	0.22162	-0.05316	0.01037	-0.07525	-0.08006	0.04564	0.1444	-0.24266	-0.0863	-0.0929	-0.37799	0.02359	-0.06556	0.12566	-0.07847	-0.05889	-0.13654	-0.21138	-0.14574	-0.14046	0.12697	-0.20974
2.3	0.0041	0.07359	-0.03892	-0.03656	0.04537	-0.04429	-0.03041	0.01074	-0.12624	-0.03324	0.20563	0.11642	-0.06768	0.10648	0.04945	-0.12568	-0.04775	-0.04723	0.1121	0.01434	-0.00136	0.05038	0.00177	-0.03268	-0.09098	-0.06528	0.02184	0.20794	-0.05218	0.01135	0.13696	-0.02023	0.01097	0.14953	-0.24559	-0.10559	0.20796	-0.15943	-0.14784	-0.11269	0.18989	0.02287	-0.04937	-0.15632	-0.00186	-0.26027	-0.14413	-0.00856	-0.20974
2.4	-0.02154	0.03843	-0.03746	-0.03412	0.03463	-0.01963	-0.02871	0.01612	-0.12063	-0.03788	0.18756	0.13498	-0.07965	0.0066	0.1613	-0.01041	-0.04652	-0.04577	0.00832	0.04414	0.00108	0.04256	0.03083	-0.0278	-0.05655	-0.06723	0.02355	0.07827	-0.05218	-0.000614439	0.12646	0.16756	0.03441	0.12096	-0.23827	-0.10046	0.24874	0.12555	-0.16079	-0.12539	0.1071	0.0932	-0.11823	-0.11383	0.1156	-0.06051	-0.14339	-0.01052	-0.20974
2.5	-0.01471	0.01401	-0.04283	-0.03241	0.000685336	-0.02989	-0.02871	0.01807	-0.08497	-0.05376	0.08597	0.092	-0.08282	-0.00878	0.16325	0.08067	-0.04677	-0.04406	0.00563	-0.04207	-0.00625	0.04745	0.0533	-0.00558	0.07239	-0.06577	0.01109	0.07314	-0.05071	0.01037	0.01437	0.15462	0.00437	0.17273	0.01765	-0.08752	0.21846	0.13239	-0.14809	-0.12123	0.101	0.00993	0.02389	-0.17586	0.1681	0.01983	-0.1412	0.02318	-0.20974
2.6	-0.0169	0.0228	-0.03892	-0.03436	-0.0169	-0.04552	-0.02748	0.00757	-0.02099	-0.01444	0.06961	0.00848	-0.08063	-0.01562	0.14567	0.10143	-0.04384	-0.04284	0.00636	-0.04207	-0.00942	0.03377	0.00763	0.01762	0.06579	-0.0245	0.02257	0.05214	-0.05145	0.00818	0.01437	0.05914	0.00266	0.119	-0.00701	0.08684	0.28659	0.12286	-0.14442	-0.12197	0.15521	0.01652	0.11327	-0.03715	0.1073	0.08356	-0.14315	-0.00636	-0.20974
2.7	-0.02252	0.01938	-0.03941	-0.03607	-0.01592	-0.04503	-0.03041	0.01319	0.00855	0.03953	0.05472	0.00653	-0.06475	-0.02808	0.07143	0.05869	-0.03065	-0.04406	0.00124	-0.03865	-0.000141794	0.02522	0.00446	-0.02487	-0.00503	-0.03085	0.01402	0.0729	-0.05145	0.01575	0.00729	0.05767	-0.00247	0.11534	-0.00457	0.08904	0.21528	0.15144	0.02041	-0.12392	0.11467	0.02775	0.15723	0.02366	0.10119	0.01299	-0.12825	-0.00563	0.01395
2.8	-0.01715	0.00619	-0.03648	-0.03314	-0.01519	-0.04381	-0.03164	0.00391	-0.04199	0.04417	0.03103	-0.00397	-0.02153	-0.000724723	0.05507	-0.000890149	-0.04604	-0.04259	-0.00121	-0.04109	0.000102407	0.0411	0.00714	-0.02487	-0.00503	-0.06113	0.02721	0.05947	-0.04901	0.0072	0.01193	0.04229	0.00657	0.10704	-0.00726	0.07781	0.21138	0.12067	0.000385994	-0.08289	0.10564	0.03117	0.11107	0.07152	0.13856	0.02154	-0.10701	-0.02028	0.03666
2.9	-0.02081	0.01596	-0.03795	-0.03436	-0.01934	-0.04356	-0.02895	0.01026	-0.07618	0.02756	0.07254	-0.01154	-0.00273	0.04128	0.04945	-0.00406	-0.04481	-0.04577	0.00417	-0.03767	-0.0038	0.04525	-0.00189	-0.0256	-0.00527	-0.05966	0.01622	0.08242	-0.05071	0.01306	0.00582	0.05157	0.000708968	0.11778	-0.01043	0.09783	0.20063	0.11993	0.0021	-0.11098	0.0778	0.01676	0.10594	0.01609	0.12	0.01958	-0.05621	0.00536	-0.02585
3	-0.01959	0.00448	-0.03965	-0.03485	-0.01861	-0.04307	-0.02993	0.01636	-0.07814	-0.00296	0.11821	0.00848	-0.04204	0.0403	0.0287	-0.00846	-0.04506	-0.04088	0.00612	-0.04036	0.00425	0.03279	-0.00336	-0.02731	-0.00478	-0.05942	0.01915	0.0624	-0.04876	0.0133	0.01535	0.04717	0.02122	0.09361	-0.00677	0.0695	0.20991	0.11163	-0.00254	-0.10609	0.12102	0.00626	0.12939	0.0239	0.1051	0.0357	-0.11262	0.02074	-0.01877
I
Time(s)\State channel	1	2	3	4	5	6	7	8	9	10	11	12	13	14	15	16	17	18	19	20	21	22	23	24	25	26	27	28	29	30	31	32	33	34	35	36	37	38	39	40	41	42	43	44	45	46	47	48	49
0	-0.02414	-0.00132	-0.03869	-0.04271	-0.02605	-0.04451	-0.04119	-0.00726	-0.06398	-0.01576	0.04904	0.00805	-0.05792	0.0079	0.0506	0.00145	-0.03793	-0.04128	-0.00398	-0.03509	-0.00427	0.03672	0.00435	-0.02238	-0.01126	-0.05684	0.00635	0.0438	-0.05639	-0.00294	-0.00611	0.04277	-0.00213	0.13173	-0.01296	0.06252	0.15103	0.09927	-0.00859	-0.11681	0.09288	0.02313	0.1203	0.01293	0.08603	0.02453	-0.09574	0.00483	-0.03182
0.1	-0.02804	0.00551	-0.03967	-0.041	-0.02654	-0.0428	-0.04437	-0.00384	-0.05885	-0.0121	0.08592	0.00585	-0.05548	0.00815	0.05891	0.00169	-0.03891	-0.04177	-0.00105	-0.02727	-0.000118161	0.03354	0.00459	-0.01969	-0.01004	-0.05708	0.00806	0.04844	-0.05565	-0.01319	-0.00147	0.03373	0.03034	0.10169	-0.01491	0.05544	0.22087	0.079	-0.00957	-0.11071	0.11633	0.01995	0.10345	0.0393	0.11118	0.01916	-0.12236	-0.00445	-0.02132
0.2	-0.02658	-0.000102407	-0.03869	-0.04076	-0.02483	-0.04329	-0.04485	-0.00774	-0.06862	-0.02236	0.07786	0.01489	-0.05328	-0.000401749	0.03937	-0.000748356	-0.03817	-0.03908	-7.08968e-05	-0.03533	-0.01037	0.03623	-0.002	-0.02043	-0.00931	-0.05903	-0.00879	0.04722	-0.05907	-0.00416	-0.00488	0.03617	6.30194e-05	0.15468	-0.01857	0.05959	0.18985	0.11148	-0.00615	-0.109	0.10119	0.01873	0.0888	0.0205	0.09702	0.01916	-0.085	0.02388	-0.02864
0.3	-0.0256	0.00454	-0.04187	-0.0432	-0.02361	-0.04524	-0.04144	-0.01385	-0.0696	-0.01503	0.06638	0.00585	-0.0462	-0.00236	0.06916	0.00145	-0.04037	-0.04152	-7.08968e-05	-0.03118	-0.01086	0.02255	0.00728	-0.01994	-0.01078	-0.05757	0.0044	0.02841	-0.05858	-0.00758	-0.00147	0.03788	-0.00482	0.10902	-0.01833	0.0508	0.26214	0.0961	-0.01055	-0.10998	0.1532	0.02069	0.10614	0.02221	0.1085	0.02087	-0.10136	-0.00128	-0.02815
0.4	-0.0322	0.00722	-0.04114	-0.04247	-0.02434	-0.04182	-0.04437	-0.00603	-0.05983	-0.00526	0.05735	0.01025	-0.05524	-0.01163	0.05964	0.000716846	-0.03451	-0.04128	-0.00398	-0.03411	-0.00158	0.01718	0.00459	-0.02507	-0.00882	-0.0561	-0.00488	0.04624	-0.05663	0.000968924	-0.00757	0.0391	-0.008	0.10462	-0.01271	0.07278	0.19571	0.13248	-0.00615	-0.10924	0.11852	0.02435	0.09686	0.01635	0.09751	0.01745	-0.08622	-5.5142e-05	-0.02864
0.5	-0.02951	-0.00987	-0.03967	-0.04418	-0.02434	-0.04255	-0.04437	-0.01214	-0.07766	-0.01869	0.03561	0.00536	-0.05621	-0.0026	0.04963	-0.00197	-0.03744	-0.03908	-0.00422	-0.03289	-0.00134	0.03086	0.00459	-0.01994	-0.00833	-0.0583	0.0127	0.0333	-0.05394	-0.00709	-0.00244	0.0225	0.00421	0.09583	-0.01491	0.06008	0.19547	0.1066	-0.00835	-0.09728	0.10558	0.03412	0.10736	0.02074	0.13316	0.02062	-0.10307	-0.01031	-0.02547
0.6	-0.03171	0.00185	-0.04187	-0.04296	-0.02825	-0.04402	-0.04608	-0.00726	-0.0696	-0.00135	0.06125	0.000480523	-0.04962	0.00619	0.04816	-0.000748356	-0.03769	-0.0403	-0.000803498	-0.03093	-0.00525	0.0333	0.00117	-0.02214	-0.01346	-0.0605	0.00147	0.05699	-0.05688	-0.00489	-0.00562	0.03642	-0.01239	0.10364	-0.01516	0.08108	0.18448	0.10513	-0.00859	-0.11413	0.08018	0.02435	0.0993	0.01928	0.11973	0.01916	-0.0933	0.00141	-0.03231
0.7	-0.03024	-0.00743	-0.04089	-0.04149	-0.02459	-0.04671	-0.04485	-0.00555	-0.06691	-0.00477	0.07713	0.00707	-0.05817	-0.00626	0.03229	0.00414	-0.03671	-0.04128	-0.000559297	-0.03435	-0.00158	0.02133	-0.0042	-0.02067	-0.01102	-0.05537	0.00244	0.03867	-0.05883	-0.00416	0.00244	0.02958	0.01667	0.07605	-0.01442	0.06008	0.19059	0.09927	-0.01006	-0.10876	0.11364	0.0136	0.12616	0.02416	0.10459	0.03747	-0.10234	-0.00543	-0.02376
0.8	-0.02585	-0.000590807	-0.03601	-0.04393	-0.02654	-0.04377	-0.04461	-0.00774	-0.06422	-0.00966	0.04929	0.00634	-0.05866	0.00692	0.04987	0.000716846	-0.03817	-0.03908	-0.00349	-0.03362	-0.00451	0.0394	0.00313	-0.02189	-0.01102	-0.05684	0.00977	0.04307	-0.05712	-0.000252078	-0.00317	0.04448	-0.00165	0.12855	-0.0154	0.05837	0.15249	0.09976	-0.00835	-0.1151	0.09337	0.0241	0.12006	0.01146	0.08383	0.02404	-0.09379	0.00678	-0.03011
0.9	-0.02804	0.00503	-0.03698	-0.041	-0.02483	-0.04304	-0.04412	-0.00335	-0.05739	-0.01381	0.08909	0.0061	-0.0545	0.00521	0.06062	-0.000259955	-0.03695	-0.04274	0.00213	-0.03411	-0.000118161	0.02915	0.00484	-0.02336	-0.012	-0.05488	0.00733	0.04673	-0.05761	-0.01588	-0.00171	0.03129	0.0301	0.1034	-0.01589	0.05837	0.22502	0.0812	-0.00713	-0.11437	0.11217	0.01971	0.10345	0.04174	0.10996	0.02258	-0.12041	-0.00323	-0.02547
1	-0.02829	-0.00157	-0.03821	-0.04344	-0.02825	-0.04719	-0.04485	-0.0031	-0.06691	-0.02358	0.07615	0.0144	-0.05231	-0.00211	0.03815	-0.000992556	-0.03964	-0.04323	-0.00105	-0.03802	-0.00647	0.03598	0.000441136	-0.02238	-0.01078	-0.05952	-0.00806	0.04575	-0.05858	-0.00416	-0.00122	0.03227	-0.00238	0.15566	-0.0176	0.06252	0.18863	0.1127	-0.00566	-0.10851	0.09972	0.01947	0.08734	0.02465	0.09506	0.02258	-0.08842	0.02388	-0.02937
1.1	-0.02462	-0.00621	-0.03552	-0.03539	-0.0197	-0.03865	-0.03582	-0.02191	-0.06496	-0.02822	0.04441	0.01782	-0.04083	-0.01994	0.04426	0.00853	-0.03573	-0.04299	0.00506	-0.03118	-0.0221	0.01498	-0.00566	-0.0153	-0.00101	-0.05684	0.000976801	0.01108	-0.05858	-0.02174	0.00586	0.02421	-0.15012	-0.05802	0.11232	-0.10695	0.08167	0.22406	0.1179	0.00236	-0.02873	0.15231	-0.08067	0.14724	-0.08393	0.15518	0.02904	-0.17612	0.06
1.2	-0.0234	-0.00377	-0.03601	-0.03929	-0.01482	-0.03376	-0.03997	-0.02191	-0.02369	-0.0309	-0.00395	0.01806	-0.04889	-0.03264	0.03962	0.01	-0.02914	-0.04348	-0.00276	-0.01848	-0.02332	-0.02067	-0.01665	-0.01945	-0.00296	-0.04316	-0.02198	0.01694	-0.05736	-0.0276	0.0002442	0.01932	-0.19456	-0.37157	0.40365	-0.09889	-0.29806	0.24042	0.06955	0.29881	-0.36866	0.15573	-0.07823	0.11158	-0.07905	0.11049	0.33796	-0.19737	0.29883
1.3	-0.00484	-0.0421	-0.02746	-0.03123	0.00643	-0.0196	-0.03802	-0.04901	0.01294	-0.05532	-0.06207	0.01635	-0.01299	-0.07073	-0.01704	0.04785	-0.01302	-0.03835	0.00115	0.00203	-0.05091	-0.03654	-0.03863	-0.00358	0.03049	-0.01801	-0.02808	-0.05071	-0.05468	-0.07034	0.03004	-0.02414	0.05281	-0.37914	0.40902	0.19439	-0.50172	-0.13614	0.05026	0.24558	-0.36646	-0.17296	-0.07725	0.07129	-0.04755	0.07337	0.30865	0.11618	0.24266
1.4	0.01371	-0.06604	-0.00744	-0.01097	0.02279	0.04902	-0.0136	-0.09492	0.14872	-0.09562	-0.17244	0.05713	0.06003	-0.10834	-0.08566	0.10475	0.04656	-0.011	0.02728	0.056	-0.08925	-0.10638	-0.06647	0.02939	0.06322	0.09042	-0.07375	-0.12323	-0.02318	-0.13285	0.04567	-0.06346	0.04744	-0.14739	0.02587	0.21686	-0.48243	-0.3293	0.26515	0.17794	-0.08783	-0.20276	-0.06602	0.03637	-0.27783	0.05945	0.22343	0.11936	0.18601
1.5	0.01762	-0.08924	0.09708	0.04154	0.0411	0.12985	0.03866	-0.11983	0.28523	-0.07339	-0.35877	0.01245	0.09324	-0.13642	-0.13108	0.10084	0.12471	0.10011	0.00164	0.14171	-0.11904	-0.2026	-0.06281	0.03794	0.09399	0.22082	-0.15751	-0.24778	0.14606	-0.17241	0.04249	-0.11303	-0.05024	-0.18598	-0.09892	-0.15237	-0.35447	-0.27484	0.33622	0.41652	-0.14448	0.07685	-0.14734	0.09278	-0.36623	-0.09171	0.23588	-0.00909	0.20066
1.6	0.04058	-0.11048	0.20819	0.18244	0.04403	0.19432	0.1317	-0.10787	0.35702	0.00695	-0.39516	-0.07595	0.16674	-0.15962	-0.21704	0.09791	0.16573	0.21245	-0.04305	0.16784	-0.05848	-0.21334	-0.02056	0.06431	0.09496	0.31826	-0.17436	-0.30126	0.3187	-0.0867	-0.02857	-0.16261	0.17149	-0.21968	-0.10966	-0.20976	-0.3364	-0.21892	-0.03985	0.41188	-0.17232	-0.01643	-0.21254	-0.02444	-0.06122	-0.2099	0.22196	0.05342	0.04852
1.7	0.03008	-0.08997	0.26314	0.26596	0.02841	0.19237	0.25038	-0.02435	0.3431	0.07801	-0.3976	-0.1055	0.21949	-0.08392	-0.28957	0.03149	0.18356	0.24224	-0.04061	0.12462	0.04237	-0.20797	0.00899	0.10387	0.06517	0.30678	-0.1326	-0.30516	0.40515	0.07203	-0.05568	-0.20363	0.10873	-0.07633	-0.00124	-0.27447	-0.41869	-0.15103	-0.03765	0.1396	-0.18013	0.0136	-0.36541	-0.02639	-0.20506	0.10219	0.18191	-0.013	-0.03939
1.8	0.08942	-0.08093	0.24873	0.30625	0.04306	0.17307	0.30386	0.08725	0.28205	0.09339	-0.36561	-0.10477	0.27053	-0.01017	-0.28224	-0.03836	0.20554	0.24346	-0.05184	0.12218	0.08071	-0.13251	-0.01421	0.11828	0.01022	0.27406	0.01929	-0.29564	0.37267	0.14724	-0.07277	-0.21242	-0.14255	-0.25411	0.14797	-0.2542	-0.38719	-0.14395	-0.02813	0.23703	-0.32616	0.08857	-0.15857	-0.06766	-0.24511	0.06629	0.28985	-0.13998	0.1191
1.9	0.09528	0.02871	0.14568	0.20491	-0.03216	0.09078	0.25698	0.20398	0.08889	0.16177	-0.16048	-0.23884	0.14867	0.16126	-0.15697	-0.17144	0.13643	0.17875	-0.07992	0.0201	0.1508	-0.01334	0.05368	0.02206	-0.0921	0.09579	0.10256	-0.07513	0.20735	0.23833	-0.16581	-0.12012	-0.05097	-0.40039	0.18655	-0.08961	-0.51369	-0.13296	-0.01323	0.2595	-0.42555	-0.06234	-0.19862	0.06738	-0.17746	-0.000378117	0.25591	-0.01593	0.17038
2	0.14265	0.09978	-0.01794	0.02127	0.01107	-0.03987	0.08726	0.21863	-0.10427	0.10096	0.15747	-0.15898	0.11766	0.14465	-0.15184	-0.16754	-0.00814	0.03271	-0.0179	-0.03997	0.15202	0.13366	0.01802	0.02402	-0.10308	-0.05659	0.22369	0.11315	-0.04808	0.18412	-0.07302	-0.11132	0.09066	-0.21455	0.000716846	0.06643	-0.4646	-0.34859	-0.02056	0.10077	-0.16035	-0.28017	-0.09435	-0.1082	-0.14401	-0.08683	0.19193	0.11496	0.07294
2.1	0.14216	0.1452	-0.04114	-0.04564	0.05966	-0.04207	-0.04949	0.07553	-0.11136	-0.04482	0.17114	0.09499	0.03585	0.14294	-0.09494	-0.18048	-0.03085	-0.04348	0.09443	-0.03875	0.03627	0.16297	0.000929536	-0.00968	-0.10626	-0.06294	0.179	0.23305	-0.05907	-0.01149	0.05299	-0.03318	0.05623	0.05065	-0.24593	-0.00439	-0.20502	-0.39304	0.01729	-0.03623	0.06651	-0.16564	-0.06578	-0.10893	-0.21849	-0.15471	-0.11235	0.1472	-0.10386
2.2	0.03569	0.14691	-0.04114	-0.0454	0.10826	-0.01423	-0.04681	-0.0075	-0.11136	-0.01747	0.18946	0.12234	-0.07477	0.08067	0.12802	-0.12822	-0.03964	-0.04543	0.10884	0.04477	-0.01233	0.06773	-0.00615	-0.02824	-0.05131	-0.0605	-0.0002442	0.20741	-0.05981	-0.00636	0.15678	0.08526	0.00421	0.12074	-0.25398	-0.09816	0.12026	-0.24969	-0.06964	-0.10314	0.17371	-0.02351	-0.06993	-0.14165	-0.07197	-0.28023	-0.14068	-0.0213	-0.21619
2.3	-0.03171	0.05338	-0.04285	-0.0432	0.10484	0.05073	-0.04559	-0.00603	-0.11502	-0.027	0.14135	0.1177	-0.07135	-0.01921	0.13901	0.06909	-0.04037	-0.04396	0.02923	0.04672	-0.000362362	0.02158	0.04635	-0.02287	0.02317	-0.06221	0.00464	0.03989	-0.05614	-0.00465	0.12015	0.17659	0.01618	0.08777	-0.25301	-0.11135	0.20109	0.03944	-0.16879	-0.12634	0.09777	0.09004	-0.10387	-0.12993	0.06478	-0.13249	-0.14263	-0.02081	-0.21619
2.4	-0.02902	-0.000346607	-0.03967	-0.04637	0.02645	0.03657	-0.04192	-0.00921	-0.01099	-0.03115	0.03683	0.06959	-0.07868	0.00302	0.14951	0.10035	-0.03842	-0.04103	-0.00325	-0.02043	-0.00476	0.03769	0.05368	0.02133	0.08788	-0.05317	0.00659	0.04136	-0.05688	-0.00392	-0.00586	0.15266	-0.00653	0.13075	-0.07157	-0.10817	0.16495	0.11075	-0.16073	-0.12341	0.08702	0.00432	-0.03159	-0.18414	0.15074	-0.01186	-0.14263	-0.00567	-0.21619
2.5	-0.03122	0.00722	-0.03772	-0.04173	-0.02459	-0.02522	-0.04485	-0.00262	0.01587	0.03015	0.08104	-0.00514	-0.07355	-0.00919	0.1119	0.08814	-0.02719	-0.04323	0.00286	-0.03216	-0.00134	0.02841	0.00679	0.02036	0.06053	0.00177	0.00611	0.04722	-0.05785	-0.01368	-0.00147	0.03324	0.02619	0.10169	-0.00661	0.00831	0.2238	0.09195	-0.15463	-0.12585	0.10656	0.01263	0.07244	-0.09428	0.0936	0.08289	-0.14043	-0.01202	-0.21619
2.6	-0.03097	-0.00157	-0.04285	-0.04247	-0.02532	-0.04451	-0.04681	-0.00237	-0.00342	0.0404	0.06394	0.01098	-0.01787	-0.01041	0.0318	0.04687	-0.02865	-0.04396	-0.000803498	-0.03533	-0.00476	0.03672	-0.00127	-0.01896	-0.0098	-0.03559	-0.00586	0.04673	-0.05541	-0.00196	-0.00269	0.033	-0.00262	0.15102	-0.00441	0.07107	0.18985	0.11466	-0.05182	-0.12463	0.09068	0.01312	0.1435	-0.00563	0.08872	0.00719	-0.13945	0.01728	-0.01716
2.7	-0.0256	0.00527	-0.04089	-0.04296	-0.0241	-0.04451	-0.04339	-0.01385	-0.03907	0.04236	0.05417	-0.00416	0.00826	0.02524	0.06257	-0.01052	-0.03964	-0.04152	0.000173303	-0.0368	-0.01208	0.0206	0.00557	-0.02043	-0.01029	-0.05806	0.00684	0.02646	-0.05883	-0.00782	-0.00171	0.03862	-0.00873	0.10291	-0.01955	0.05862	0.25774	0.09805	-0.00102	-0.1195	0.14465	0.01116	0.09344	0.07007	0.10459	0.01574	-0.11723	-0.01007	0.00774
2.8	-0.03195	0.00722	-0.04138	-0.04418	-0.02361	-0.04158	-0.04656	-0.00457	-0.06984	0.01843	0.08128	0.000968924	-0.01275	0.03818	0.05158	0.000472646	-0.0372	-0.04103	-0.00618	-0.03509	-0.00476	0.01449	0.00313	-0.02067	-0.01175	-0.05635	0.000732601	0.046	-0.05858	-0.000252078	-0.00635	0.03691	-0.00995	0.09876	-0.01564	0.07205	0.1962	0.13053	0.00239	-0.10729	0.10705	0.02044	0.09173	0.00804	0.09213	0.01403	-0.03811	-0.00543	-0.02156
2.9	-0.03049	-0.00816	-0.03894	-0.04344	-0.0219	-0.04304	-0.04412	-0.01214	-0.07912	-0.01943	0.07615	0.02954	-0.03692	0.03598	0.04328	-0.0093	-0.04013	-0.03713	-0.00569	-0.03411	-0.00354	0.02841	0.00777	-0.02311	-0.012	-0.05635	0.01245	0.03623	-0.05761	-0.01002	-0.000976801	0.02103	0.00226	0.09436	-0.01735	0.05862	0.1901	0.10367	-0.01177	-0.09264	0.09826	0.02484	0.09979	0.01708	0.12608	0.01696	-0.11259	0.02314	-0.02693
3	-0.03317	0.00185	-0.03821	-0.04296	-0.02776	-0.04475	-0.04681	-0.00945	-0.07717	-0.00673	0.09373	0.04077	-0.05426	0.01962	0.06843	-0.00588	-0.03793	-0.0425	-0.00154	-0.0368	-0.00867	0.02988	-0.00127	-0.0214	-0.01224	-0.0561	0.000732601	0.05479	-0.05858	-0.0066	-0.00611	0.03691	-0.00995	0.10364	-0.01735	0.08035	0.18033	0.10196	-0.01177	-0.11706	0.10167	0.018	0.09002	0.0161	0.11069	0.01672	-0.09843	-0.000787743	-0.02815
O
Time(s)\State channel	1	2	3	4	5	6	7	8	9	10	11	12	13	14	15	16	17	18	19	20	21	22	23	24	25	26	27	28	29	30	31	32	33	34	35	36	37	38	39	40	41	42	43	44	45	46	47	48	49
0	-0.02131	-0.00276	-0.0297	-0.02756	-0.01544	-0.03167	-0.02545	0.00746	-0.0515	-7.87743e-06	0.0636	0.00213	-0.04498	-0.00395	0.02233	-0.00187	-0.0322	-0.03044	0.00384	-0.03011	0.00535	0.01896	-0.00807	-0.02094	-0.00704	-0.04248	0.0093	0.03899	-0.03787	0.00501	0.00106	0.02548	0.00587	0.05027	-0.00864	0.05184	0.13845	0.07159	-0.00646	-0.09654	0.08946	0.01072	0.10554	0.02155	0.08271	0.03519	-0.08528	-0.00453	-0.01793
0.1	-0.0152	0.00529	-0.03141	-0.02878	-0.01642	-0.03045	-0.02496	0.00209	-0.05053	-0.00538	0.03552	0.00726	-0.04498	0.01339	0.04065	-0.00358	-0.03416	-0.02995	-6.30194e-05	-0.02937	0.00217	0.03801	0.00219	-0.02314	-0.00778	-0.04467	0.01296	0.04265	-0.03933	0.0055	0.000811375	0.04135	-0.0061	0.10156	-0.00766	0.05062	0.0984	0.06964	-0.00402	-0.10215	0.07139	0.01756	0.10212	0.01154	0.06415	0.01761	-0.07576	0.0067	-0.02819
0.2	-0.01838	0.01164	-0.02603	-0.02756	-0.01593	-0.03411	-0.02789	0.00673	-0.04247	-0.01002	0.07728	0.00262	-0.04107	0.00704	0.05066	-0.000898027	-0.03269	-0.03337	0.0036	-0.02889	0.00413	0.02873	0.00292	-0.01972	-0.00582	-0.0415	0.01149	0.04509	-0.03933	-0.00573	0.00374	0.02889	0.02272	0.07567	-0.01279	0.04647	0.17044	0.05108	-0.00206	-0.09825	0.08849	0.01561	0.08088	0.03987	0.0876	0.01614	-0.09896	-0.00453	-0.0172
0.3	-0.01887	0.00285	-0.03067	-0.02585	-0.01544	-0.0346	-0.02765	0.00795	-0.05199	-0.01857	0.06263	0.01166	-0.03839	0.00143	0.02941	-0.00187	-0.03294	-0.03166	0.00189	-0.0306	-0.00393	0.03312	-0.00367	-0.01972	-0.0068	-0.04589	-0.00121	0.04753	-0.03909	0.00159	0.000322975	0.03182	-0.00732	0.12988	-0.01011	0.05331	0.13869	0.08233	-0.00255	-0.09629	0.0775	0.01536	0.06818	0.02082	0.07465	0.0137	-0.06697	0.02209	-0.02428
0.4	-0.01618	0.01408	-0.02921	-0.02902	-0.01617	-0.03484	-0.0257	-0.00304	-0.05761	-0.00978	0.05237	0.00213	-0.03448	-0.00321	0.05799	-0.00114	-0.03464	-0.03093	0.0036	-0.03011	-0.00759	0.01896	0.00414	-0.02216	-0.0046	-0.04467	0.01027	0.02653	-0.04031	-0.000606562	0.00374	0.03891	-0.00781	0.08104	-0.0145	0.04085	0.21097	0.07183	-0.00499	-0.09214	0.12512	0.01609	0.08381	0.02253	0.0876	0.01932	-0.07893	0.00182	-0.02281
0.5	-0.02204	0.01311	-0.0275	-0.02731	-0.01471	-0.03264	-0.02667	0.00209	-0.05004	0.000724723	0.04431	0.00824	-0.04425	-0.01176	0.05017	-0.000165426	-0.03318	-0.02971	-0.00055142	-0.02864	-0.00149	0.01188	0.00195	-0.01923	-0.00631	-0.04248	0.00368	0.04729	-0.04129	0.00403	-0.0031	0.03891	-0.01269	0.07518	-0.0106	0.06283	0.1487	0.10309	-0.00304	-0.09654	0.09484	0.02415	0.0777	0.01691	0.08149	0.01761	-0.06135	-0.000866517	-0.02648
0.6	-0.01789	-0.00276	-0.02701	-0.0278	-0.01422	-0.03216	-0.02741	-0.00231	-0.06127	-0.01319	0.02038	0.00336	-0.04596	-0.00175	0.04138	-0.00383	-0.03294	-0.02824	-0.00251	-0.02767	0.000464768	0.02751	0.00121	-0.01972	-0.00558	-0.04223	0.01638	0.03264	-0.03762	-0.000850762	0.00325	0.02132	-0.00414	0.06859	-0.0106	0.05184	0.14357	0.0777	-0.00475	-0.08677	0.08214	0.0305	0.08869	0.01887	0.11495	0.02029	-0.08089	-0.01137	-0.02013
0.7	-0.02155	0.00725	-0.02701	-0.02878	-0.01984	-0.03264	-0.0257	0.000866517	-0.05663	0.00414	0.04797	0.000913782	-0.03717	0.00631	0.03747	0.00154	-0.03294	-0.02946	0.0014	-0.02693	-0.00369	0.03215	-0.00392	-0.02265	-0.01095	-0.04077	0.00661	0.05608	-0.03958	0.00403	-0.000653826	0.03402	-0.01904	0.07836	-0.00889	0.07406	0.13185	0.07892	-0.00426	-0.1002	0.05674	0.01854	0.07966	0.01765	0.09761	0.0159	-0.07502	0.00182	-0.02428
0.8	-0.01911	-0.00301	-0.02799	-0.02682	-0.0152	-0.03216	-0.02521	0.00746	-0.0515	0.0017	0.06385	0.00116	-0.04498	-0.0081	0.02136	-0.000898027	-0.03245	-0.02946	0.00262	-0.03011	0.00486	0.01701	-0.00685	-0.02216	-0.00509	-0.04223	0.0093	0.03899	-0.03787	0.00599	0.0057	0.02523	0.00514	0.0493	-0.00693	0.05282	0.13869	0.07354	-0.00573	-0.09483	0.08873	0.00999	0.10359	0.02155	0.08076	0.03665	-0.08308	-0.00526	-0.01866
0.9	-0.01398	0.00456	-0.02823	-0.0278	-0.01837	-0.03093	-0.02594	-0.00133	-0.05224	-0.00416	0.03772	0.00946	-0.044	0.01168	0.04114	-0.000409626	-0.03513	-0.02897	0.000181181	-0.02864	0.00169	0.0385	0.00243	-0.01825	-0.00558	-0.04418	0.01223	0.04289	-0.0386	0.00599	0.0013	0.04159	-0.00512	0.10156	-0.0106	0.05086	0.09815	0.07061	-0.00328	-0.10289	0.07237	0.01829	0.10237	0.01032	0.06367	0.01858	-0.07673	0.00402	-0.02403
1	-0.01667	0.0092	-0.02652	-0.02462	-0.01495	-0.03313	-0.02692	0.00697	-0.041	-0.00636	0.07752	0.00262	-0.04107	0.00411	0.05042	-0.00114	-0.03171	-0.02678	0.0036	-0.02742	0.00437	0.02702	0.00219	-0.01996	-0.00509	-0.04052	0.01027	0.04851	-0.0386	-0.00549	0.0035	0.03207	0.02418	0.07665	-0.01157	0.04842	0.17068	0.05254	-0.00402	-0.09703	0.09142	0.01658	0.08478	0.03718	0.09004	0.01712	-0.09651	-0.00599	-0.01768
1.1	-0.01154	-0.00472	-0.02506	-0.02536	-0.01202	-0.02947	-0.02423	-0.00231	-0.0476	-0.03346	0.04504	0.01801	-0.03448	-0.01616	0.01281	0.00301	-0.03098	-0.02995	0.0036	-0.03108	-0.01199	0.02433	-0.01344	-0.01654	0.00175	-0.04077	-0.00536	0.03532	-0.0386	-0.00769	0.01302	0.01937	-0.06153	0.06932	0.0214	-0.00335	0.08301	0.12287	0.03164	-0.06943	0.01376	0.05419	0.00444	0.05696	0.01141	0.05472	-0.03424	-0.04897	-0.00865
1.2	0.0666	-0.07529	-0.00137	-0.00387	0.06417	0.0394	0.00165	-0.09046	0.13433	-0.15605	-0.15081	0.15867	0.09934	-0.15096	-0.10538	0.14025	0.04277	-0.00626	0.08663	0.0644	-0.09087	-0.08946	-0.08694	0.05598	0.10651	0.08085	-0.01708	-0.11169	-0.00856	-0.13174	0.13121	-0.09394	-0.10329	-0.11822	0.1308	-0.02557	-0.00588	0.08307	0.00575	0.02849	-0.08172	0.03099	0.00615	0.02961	0.00896	0.02835	0.06612	-0.08976	0.06974
1.3	0.03828	-0.06821	0.11169	0.06695	0.05465	0.19104	0.06466	-0.11391	0.35265	-0.1182	-0.41063	0.07588	0.07175	-0.13337	-0.09757	0.12584	0.16023	0.12145	0.03559	0.21653	-0.12457	-0.21718	-0.08157	0.03889	0.10456	0.29428	-0.15896	-0.23134	0.16702	-0.17887	0.07749	-0.07904	-0.09621	-0.2159	0.1684	0.00886	-0.23665	0.06036	0.05654	0.06463	-0.18819	0.00144	-0.09324	0.08382	-0.08725	0.08501	0.11447	-0.07486	0.10735
1.4	0.04389	-0.08189	0.26066	0.19442	0.07052	0.20789	0.15428	-0.07801	0.39856	0.07789	-0.40526	-0.11337	0.1201	-0.16023	-0.15569	0.14318	0.17757	0.23989	-0.05183	0.19407	-0.03568	-0.21816	0.04712	0.05086	0.11628	0.32944	-0.17361	-0.30607	0.3846	-0.06337	-0.0175	-0.11518	-0.17704	-0.35876	0.31126	-0.07417	-0.47889	-0.01022	0.21356	0.25975	-0.33349	0.06054	-0.1704	0.13144	-0.25648	0.13726	0.33181	-0.14739	0.25435
1.5	0.01679	-0.04355	0.22964	0.27037	0.0124	0.17175	0.21191	0.03286	0.3253	0.17948	-0.36814	-0.18492	0.21851	-0.04448	-0.24262	0.01546	0.13776	0.20937	-0.08553	0.07124	0.10816	-0.16468	0.07032	0.11777	0.03472	0.26302	-0.10548	-0.28775	0.33893	0.17815	-0.12007	-0.14034	-0.07105	-0.43788	0.33837	-0.02215	-0.58365	-0.17896	0.17718	0.51665	-0.46072	-0.01126	-0.16845	0.12631	-0.23719	0.06107	0.47784	-0.02358	0.37597
1.6	0.03339	-0.00594	0.08556	0.13435	-0.02936	0.0162	0.17162	0.14885	0.04813	0.25079	-0.0961	-0.25452	0.1621	0.16089	-0.19403	-0.18966	0.0899	0.07115	-0.12436	-0.03475	0.15407	0.05706	0.02808	0.06966	-0.08079	0.04593	0.14678	-0.12536	0.12208	0.25287	-0.17575	-0.12593	0.09647	-0.41126	0.19307	0.03011	-0.58292	-0.23586	0.23115	0.47513	-0.39161	-0.13238	-0.25807	0.10531	-0.30044	0.04618	0.47467	0.1122	0.30002
1.7	0.13351	-0.000322975	-0.01138	0.00248	0.0229	-0.01482	0.04317	0.09659	-0.06322	-0.00587	0.08998	-0.04548	0.25246	0.09764	-0.23408	-0.11494	0.05253	0.02719	0.07124	-0.0306	0.01683	0.1059	-0.05227	0.04939	-0.051	-0.03222	0.23567	0.09784	-0.02981	0.04335	-0.06805	-0.16231	0.19805	-0.16242	-0.00132	0.03084	-0.54214	-0.35991	0.12663	0.3799	-0.14619	-0.20686	-0.10032	-0.10934	-0.25575	-0.14625	0.30202	0.24309	0.13787
1.8	0.11593	0.0683	-0.00748	-0.01022	0.04268	0.06186	-0.01153	-0.02502	0.01248	-0.13432	-0.02822	0.15598	0.06882	0.13671	-0.12028	-0.12886	0.07305	0.03794	0.12619	0.1108	-0.03592	-0.0499	-0.07058	-0.00629	-0.05075	0.02126	0.02151	0.12421	-0.03078	-0.10415	0.14367	-0.12642	0.11307	-0.0054	-0.16591	-0.14596	-0.32163	-0.35234	0.13737	0.21653	0.00473	0.0012	-0.28054	0.03279	-0.33609	-0.10694	0.03609	0.08851	-0.057
1.9	-0.02668	0.10517	-0.01676	-0.02121	0.05098	0.01253	-0.01959	-0.01305	-0.08325	0.0017	0.13002	-0.05135	-0.11336	0.07273	0.14736	-0.12031	-0.01926	-0.00211	-0.04915	0.08564	0.01951	-0.03012	0.08668	-0.05024	-0.09325	-0.04492	-0.1111	0.02507	-0.03909	-0.02527	0.09019	0.13585	0.03322	-0.10064	-0.15101	-0.26196	-0.20392	-0.19337	-0.04407	0.24119	-0.11689	0.09839	-0.21656	-0.15012	-0.12266	-0.19558	0.18554	-0.11051	-0.00865
2	-0.02937	0.000898027	-0.03263	-0.02951	0.07247	-0.01042	-0.02814	-0.00963	-0.09912	-0.02809	0.11147	0.06245	-0.01397	-0.0313	0.00304	0.10167	-0.03806	-0.03312	-0.05037	-0.03597	-0.00124	0.04045	0.08571	0.05721	0.06304	-0.04785	-0.01781	-0.07188	-0.04202	-0.00647	-0.01482	0.11192	0.13578	-0.02006	-0.14881	-0.16428	-0.13115	-0.17554	-0.22404	-0.04697	-0.10174	-0.09868	-0.19214	-0.18577	0.06562	-0.10572	-0.10726	0.12001	-0.15712
2.1	-0.02229	0.00334	-0.03043	-0.03049	-0.02692	0.00985	-0.02911	0.00233	0.02884	-0.01906	0.01256	0.0583	-0.06256	0.00387	0.10341	-0.04974	-0.000701091	-0.03337	0.0119	-0.03548	0.000708968	0.01579	-0.00245	0.04475	0.04351	-0.01879	1.57549e-05	0.02091	-0.04153	0.00745	-0.0871	0.0223	-0.01538	0.16847	-0.20889	-0.07539	0.03637	-0.18873	-0.1901	-0.11192	0.15296	-0.16754	-0.04513	-0.22875	-0.03841	-0.00535	-0.11922	-0.02822	-0.21036
2.2	-0.0174	-0.00447	-0.0275	-0.02975	-0.02203	-0.0346	-0.02936	-0.00353	-0.08716	0.04615	0.03698	-0.0218	-0.05866	-0.01152	0.08875	0.0411	-0.0156	-0.0341	0.000913782	-0.02303	0.000220568	0.02726	0.00366	-0.02289	-0.01705	-0.03222	0.01516	0.03068	-0.03982	-0.00134	-0.01775	-0.05291	-0.0122	0.06248	-0.24088	-0.10835	0.2183	-0.0234	-0.13002	-0.10753	0.05967	0.07959	0.06891	-0.08858	-0.05941	-0.08618	-0.12069	-0.02895	-0.19375
2.3	-0.02155	0.00774	-0.02774	-0.02707	-0.0169	-0.03362	-0.02838	0.000622317	-0.02464	-0.00709	0.03576	0.01239	0.01802	-0.00102	0.01256	0.03842	-0.03391	-0.03166	-0.00030722	-0.0262	-0.00344	0.03142	-0.00465	-0.01972	-0.05662	-0.0437	0.0071	0.05217	-0.04104	0.00257	-0.00139	0.01888	-0.0227	0.07152	-0.09631	-0.081	0.12501	0.14314	-0.14468	-0.11119	0.03867	-0.00344	-0.01143	-0.000913782	0.14034	-0.1316	-0.11556	-0.00746	-0.06823
2.4	-0.01813	-0.00399	-0.02994	-0.02487	-0.01397	-0.0324	-0.02521	0.00746	-0.02537	0.02563	0.05701	-0.00495	-0.05548	0.03537	0.03479	-0.0197	-0.03391	-0.03019	0.00311	-0.03011	0.00364	0.01652	-0.0066	-0.02314	-0.01657	-0.04272	0.011	0.04069	-0.03836	0.0055	0.0074	0.02719	0.00562	0.04539	0.05094	-0.02752	0.13332	0.06646	-0.14175	-0.10948	0.07921	-0.00295	-0.02608	-0.05928	0.0644	0.07157	-0.09554	-0.01405	-0.1117
2.5	-0.01594	0.00432	-0.02799	-0.02756	-0.0169	-0.0302	-0.02911	0.00135	-0.06445	0.01635	0.07508	0.0014	-0.02276	0.0068	0.03112	0.00985	-0.03562	-0.02946	0.000669581	-0.02913	0.000708968	0.03654	-7.87743e-06	-0.01923	-0.00826	-0.04394	0.01198	0.04192	-0.03982	0.00232	0.000811375	0.0394	-0.01049	0.09863	-0.01304	0.10166	0.09473	0.06304	-0.07313	-0.10679	0.0648	0.00999	0.13509	-0.09908	0.05146	0.00344	-0.1141	0.00328	-0.06921
2.6	-0.01838	0.01213	-0.02603	-0.02707	-0.01617	-0.02996	-0.02618	0.0077	-0.03343	-0.01661	0.07337	0.03754	-0.02203	0.02438	0.04407	-0.00847	-0.03049	-0.03142	0.0058	-0.02913	0.00535	0.02848	-0.00147	-0.02094	-0.00533	-0.04248	0.01247	0.04924	-0.03762	-0.00647	0.00325	0.03085	0.02247	0.07298	-0.01646	0.04354	0.16824	0.04693	0.0436	-0.10899	0.08873	0.00657	0.06891	0.06624	0.08174	0.00711	-0.11605	-0.01234	-0.02843
2.7	-0.01423	0.00383	-0.02726	-0.02658	-0.01471	-0.03484	-0.02594	0.00746	-0.05614	-0.01026	0.07703	0.00873	-0.04791	0.01583	0.05921	-0.00529	-0.03367	-0.02922	0.000669581	-0.03157	-0.0054	0.03435	-0.00489	-0.02094	-0.00655	-0.04492	-0.00267	0.04826	-0.03811	0.00428	0.00521	0.03402	-0.01	0.12549	-0.01621	0.04525	0.13674	0.08136	-0.00499	-0.06528	0.0709	0.01414	0.05841	0.00617	0.07075	0.01126	-0.04303	0.02038	-0.02574
2.8	-0.01472	0.01189	-0.02921	-0.02658	-0.01666	-0.03704	-0.0257	-0.00548	-0.06078	-0.00831	0.06653	0.01996	-0.02862	-0.00859	0.05603	0.02767	-0.03294	-0.02946	0.00433	-0.02815	-0.00759	0.02043	0.00512	-0.0185	-0.00411	-0.04394	0.0093	0.02482	-0.0408	-0.000850762	0.00496	0.03842	-0.00219	0.07787	-0.01817	0.03524	0.20633	0.06817	-0.0111	-0.09434	0.12512	0.01121	0.08137	0.01276	0.08711	0.0137	-0.08968	0.01427	-0.02232
2.9	-0.02058	0.01335	-0.02945	-0.02951	-0.01568	-0.03191	-0.02667	0.00331	-0.02586	-0.00245	0.04016	0.01752	-0.04474	-0.00834	0.06263	-0.00163	-0.02976	-0.02946	-0.00128	-0.02986	0.00169	0.01212	0.00268	-0.02069	-0.00411	-0.04199	0.00417	0.04387	-0.03909	0.01014	-0.000409626	0.03744	-0.01342	0.08129	-0.01353	0.06063	0.14626	0.10309	-0.00646	-0.09825	0.1046	0.02318	0.07355	0.01472	0.07539	0.01419	-0.06892	-0.00599	-0.02379
3	-0.01642	-0.00203	-0.02603	-0.02707	-0.01275	-0.03191	-0.02863	-0.00206	-0.06249	0.00268	0.02502	-0.00202	-0.04522	-0.00346	0.0509	0.00643	-0.03391	-0.02824	-0.00544	-0.02913	-0.000512033	0.02702	0.000968924	-0.01776	-0.00533	-0.04272	0.01564	0.0319	-0.03811	0.000126039	0.00594	0.02084	-0.00488	0.06908	-0.01084	0.04964	0.14992	0.07696	-0.00792	-0.08848	0.07921	0.03832	0.0882	0.01691	0.11128	0.01565	-0.08479	-0.01356	-0.01866
U
Time(s)\State channel	1	2	3	4	5	6	7	8	9	10	11	12	13	14	15	16	17	18	19	20	21	22	23	24	25	26	27	28	29	30	31	32	33	34	35	36	37	38	39	40	41	42	43	44	45	46	47	48	49
0	-0.01459	-0.00513	-0.02483	-0.01961	-0.01119	-0.02359	-0.01832	0.00539	0.07586	-0.01904	0.02423	-0.000850762	-0.03943	-0.01716	-0.000330852	-0.01374	-0.01981	-0.01857	-0.00421	-0.02046	0.00492	0.00636	-0.00826	-0.00362	-0.00831	-0.02947	-0.00288	0.01521	-0.02547	-0.00113	0.000512033	0.01049	-0.00229	0.02194	0.04011	-0.05357	0.09792	0.09742	-0.15389	-0.10643	0.05731	-0.01538	0.008	-0.09841	0.07549	0.0774	-0.12736	-0.03409	-0.06368
0.1	-0.00726	-0.0022	-0.02507	-0.01961	-0.00948	-0.0214	-0.01807	0.000748356	-0.04795	0.0845	0.00152	-0.00696	-0.04578	-0.000803498	0.01701	-0.00202	-0.02128	-0.01881	-0.00544	-0.01826	-0.00167	0.02321	-0.0046	-0.01143	-0.00587	-0.03069	0.00176	0.02303	-0.02791	0.000338729	-0.00633	0.02466	-0.02012	0.07737	0.01789	0.0866	0.05934	0.04125	-0.0777	-0.10521	0.03777	0.000976801	0.12228	-0.05006	0.02982	0.02294	-0.12199	-0.02212	-0.03902
0.2	-0.01166	0.00757	-0.0241	-0.01839	-0.01167	-0.02164	-0.01954	0.00514	-0.03598	-0.02221	0.04157	-0.00818	0.05459	-0.00642	0.01725	-0.00373	-0.02128	-0.02076	0.000181181	-0.01679	0.00517	0.01368	-0.00143	-0.01241	-0.00562	-0.03069	0.00273	0.02718	-0.02742	-0.01114	-0.00242	0.0122	0.01138	0.04734	-0.03486	0.06218	0.13236	0.02123	0.04537	-0.10643	0.0556	-0.00464	0.07271	0.07766	0.0584	-0.00588	-0.1193	-0.03286	0.06135
0.3	-0.008	0.00122	-0.0241	-0.01864	-0.00996	-0.02457	-0.01832	0.00734	-0.04111	-0.02392	0.03156	0.00159	-0.03723	0.06244	0.00406	-0.00983	-0.01883	-0.01857	-0.00202	-0.02217	-0.00484	0.02296	-0.00484	-0.01167	-0.00562	-0.03338	-0.01119	0.02571	-0.02791	0.000338729	0.000512033	0.01757	-0.01987	0.10228	-0.03559	0.02433	0.09475	0.05786	0.02608	-0.04074	0.04168	-0.00317	0.03559	0.03077	0.04399	0.000961046	-0.02211	0.00279	0.02765
0.4	-0.00946	0.00879	-0.02581	-0.01839	-0.00923	-0.02359	-0.01709	-0.00462	-0.05381	-0.01635	0.08626	-0.00549	-0.02526	-0.01741	0.03093	-0.00641	-0.02177	-0.02003	0.000669581	-0.01826	-0.00753	0.00587	0.00224	-0.01094	-0.00294	-0.03289	0.00249	0.00837	-0.02815	-0.00723	0.001	0.02173	-0.00254	0.0532	-0.03559	0.01089	0.16996	0.04125	-0.01372	-0.05271	0.10053	-0.00244	0.05879	0.01148	0.05791	0.000961046	-0.0607	0.01573	-0.02778
0.5	-0.01532	0.00977	-0.02312	-0.02279	-0.00655	-0.01944	-0.0188	0.0027	-0.04062	-0.01367	0.00787	0.05409	-0.0343	-0.02205	0.02287	-0.00666	-0.01932	-0.01906	-0.00519	-0.01899	-0.000449013	-0.00195	-0.00118	-0.01216	-0.00489	-0.0302	-0.00728	0.02718	-0.02791	0.00278	-0.00633	0.01977	-0.01157	0.0676	-0.03461	0.03605	0.11111	0.07764	-0.01421	-0.08616	0.09321	0.01343	0.04658	0.01197	0.04814	0.000961046	-0.05996	-0.01186	-0.02754
0.6	-0.01019	-0.00562	-0.02434	-0.01937	-0.00777	-0.02262	-0.02149	-0.0056	-0.05357	-0.02221	-0.00825	-0.00769	-0.03894	-0.00935	0.06609	-0.01032	-0.02177	-0.01783	-0.00788	-0.0185	3.93871e-05	0.01393	0.00224	-0.01167	-0.00245	-0.03093	0.0064	0.0113	-0.02596	-0.0043	0.000512033	0.00707	-0.01523	0.05491	-0.0329	0.02188	0.11966	0.05249	-0.01421	-0.07469	0.0639	0.042	0.06074	0.01465	0.08819	0.000472646	-0.07681	-0.02554	-0.01679
0.7	-0.01825	0.00415	-0.02068	-0.01742	-0.01216	-0.02457	-0.0188	-0.00121	-0.05186	-0.00756	0.01984	-0.00842	-0.03039	-0.00495	0.00993	0.0395	-0.02054	-0.01857	-0.00177	-0.01826	-0.00484	0.0171	-0.00484	-0.00996	-0.00392	-0.02898	-0.00362	0.0345	-0.02693	-0.00235	-0.00535	0.02197	-0.02696	0.05271	-0.03217	0.04582	0.10525	0.06348	-0.01226	-0.09398	0.03216	0.01123	0.05171	0.01123	0.09454	0.00291	-0.06802	-0.0126	-0.02119
0.8	-0.01483	-0.00757	-0.02507	-0.01864	-0.00948	-0.02384	-0.01709	0.00295	-0.01279	-0.00976	0.03131	-0.0028	-0.03991	-0.01619	0.000890149	-0.00739	-0.02128	-0.02174	-0.00251	-0.0185	0.00321	0.00636	-0.00778	-0.01265	-0.00587	-0.03313	-0.00117	0.01814	-0.0262	0.00229	0.00198	0.00976	-0.0018	0.02487	-0.02094	0.02408	0.10037	0.05102	-0.01421	-0.08665	0.06512	-0.0002442	0.07881	0.01587	0.0623	0.03881	-0.07559	-0.02114	-0.0185
0.9	-0.00995	0.00147	-0.02459	-0.02035	-0.01241	-0.02237	-0.01807	0.000259955	-0.04551	0.00514	0.00592	-0.00207	-0.04016	-0.000315097	0.0175	-0.00373	-0.02079	-0.02076	-0.00666	-0.01899	-0.000693214	0.02418	3.93871e-05	-0.01216	-0.00831	-0.03289	-0.000441136	0.02205	-0.02742	0.00082713	-0.00437	0.02466	-0.01768	0.07981	-0.02704	0.03263	0.06398	0.04199	-0.01177	-0.09959	0.04705	0.00684	0.09127	0.00806	0.04106	0.00975	-0.06949	-0.01284	-0.02339
1	-0.01679	0.00366	-0.02654	-0.02084	-0.01265	-0.02652	-0.02247	0.0027	-0.04136	-0.02368	0.0423	-0.00989	-0.01623	-0.0052	0.0214	-0.00983	-0.02225	-0.0237	-0.00202	-0.02119	0.000283587	0.01295	-0.00216	-0.01534	-0.00953	-0.0346	-0.00264	0.02229	-0.03035	-0.0126	-0.00413	0.01123	0.00699	0.04538	-0.0373	0.01846	0.13016	0.02269	-0.00493	-0.09154	0.05731	0.0022	0.05561	0.04518	0.05766	0.00243	-0.09879	-0.02529	-0.01142
1.1	0.00666	-0.01856	-0.01702	-0.01302	0.00762	-0.01578	-0.00928	-0.01537	-0.02524	-0.05909	0.00128	0.0265	-0.01061	-0.02742	-0.02475	0.01532	-0.0159	-0.02003	0.01141	-0.0185	-0.02609	0.00294	-0.02487	-0.0041	0.01171	-0.0302	-0.01192	-0.0031	-0.02742	-0.0275	0.01932	-0.01417	-0.183	-0.12141	0.10678	-0.1537	-0.09915	0.1868	0.11497	0.06207	-0.1488	0.13846	-0.13437	0.14896	-0.13257	0.13991	0.1144	-0.21186	0.09822
1.2	0.07406	-0.07937	0.01937	0.01995	0.07331	0.07995	0.02173	-0.0962	0.17525	-0.1763	-0.20629	0.15544	0.10905	-0.16417	-0.13195	0.134	0.07323	0.0188	0.08785	0.09749	-0.09837	-0.12185	-0.09886	0.06403	0.10866	0.1212	-0.03976	-0.14865	0.01312	-0.14545	0.12383	-0.11258	-0.08337	-0.31677	0.26942	-0.02012	-0.27741	-0.01296	-0.04962	0.1976	-0.28921	-0.03565	-0.00128	-0.021	-0.00314	-0.02932	0.24529	-0.03995	0.19737
1.3	0.02131	-0.04469	0.12462	0.06439	0.03424	0.17958	0.06569	-0.10475	0.31737	-0.05298	-0.40019	0.000614439	0.03139	-0.09824	-0.06333	0.06807	0.14771	0.13137	-0.00373	0.20494	-0.10423	-0.20805	-0.03659	0.01861	0.06593	0.27065	-0.16283	-0.22752	0.17624	-0.15839	0.022	-0.05398	-0.06359	-0.33533	0.20666	0.0297	-0.55165	-0.0745	0.15722	0.15828	-0.28946	-0.06252	-0.2428	0.18413	-0.25613	0.17727	0.20402	-0.03311	0.1854
1.4	0.03034	-0.08547	0.22255	0.16891	0.07355	0.1598	0.11722	-0.07276	0.30272	0.07669	-0.35452	-0.14468	0.15178	-0.16735	-0.19252	0.1384	0.13257	0.20097	-0.06502	0.13095	-0.01461	-0.20854	0.05132	0.07111	0.10842	0.2499	-0.16625	-0.30176	0.31421	-0.03434	-0.0349	-0.137	-0.13978	-0.39589	0.245	-0.07067	-0.60513	-0.26375	0.26076	0.41323	-0.35832	-0.00269	-0.1207	0.02735	-0.3438	0.01122	0.48558	-0.10417	0.3456
1.5	-0.00409	-0.03248	0.14171	0.19333	-0.01656	0.13538	0.1475	0.0176	0.25071	0.14677	-0.32815	-0.20696	0.16424	0.02826	-0.22915	-0.07479	0.11889	0.13015	-0.10776	0.02521	0.09601	-0.1155	0.03716	0.09187	-0.02272	0.19373	-0.07028	-0.25536	0.20774	0.15638	-0.15578	-0.11747	0.03483	-0.45962	0.10873	-0.08679	-0.61319	-0.25838	0.18261	0.55853	-0.44013	-0.04176	-0.28138	0.16337	-0.29911	-0.02444	0.37813	0.09241	0.28382
1.6	0.00959	-0.00977	0.04062	0.0429	-0.02486	0.00669	0.08107	0.10746	-0.05235	0.21197	0.01666	-0.25262	0.1132	0.14108	-0.18812	-0.19103	0.05125	0.02588	-0.09555	-0.02607	0.09454	0.06912	-0.000449013	0.02984	-0.08279	-0.02605	0.14437	-0.06586	0.03363	0.15785	-0.17604	-0.12919	0.11102	-0.34314	0.12241	-0.18447	-0.61465	-0.25814	0.18896	0.49308	-0.32413	-0.11868	-0.34243	0.01709	-0.33721	0.00389	0.52075	0.01134	0.22838
1.7	0.0638	0.01661	-0.0241	-0.02352	-0.02217	-0.02799	-0.01758	0.05447	-0.09191	-0.01977	0.13974	-0.01746	0.14958	0.12667	-0.15637	-0.15855	-0.01175	-0.02199	0.05122	-0.02803	0.0142	0.09573	-0.00387	-0.00533	-0.09891	-0.03802	0.15609	0.14488	-0.03572	0.01694	-0.07421	-0.09891	0.32054	-0.02348	-0.14402	0.08733	-0.43663	-0.45521	-0.17685	0.21518	-0.10582	-0.28278	-0.00299	-0.28327	-0.1272	-0.30698	0.09657	0.41842	-0.04537
1.8	0.02937	0.07717	-0.01677	-0.01791	0.00273	-0.02188	-0.01538	0.01296	-0.08678	-0.03369	0.17539	0.1105	-0.04211	0.17453	0.02629	-0.16148	-0.02177	-0.01954	0.06953	0.01471	0.00907	0.04372	0.00859	-0.01851	-0.08987	-0.03387	0.03277	0.17101	-0.02693	-0.00284	0.10112	-0.03859	0.2021	0.34331	-0.27246	-0.0819	0.07131	-0.41125	0.03878	-0.11058	0.27929	-0.12527	-0.16661	-0.04591	-0.17286	-0.14336	-0.11979	0.11854	-0.23413
1.9	-0.00433	0.04127	-0.01848	-0.01693	0.04767	-0.02359	-0.01538	0.01345	-0.08775	-0.04517	0.19859	0.10538	-0.0531	-0.00349	0.11859	-0.01691	-0.02128	-0.02101	0.02021	0.01715	-0.000449013	0.03615	0.01249	-0.01436	-0.04689	-0.03533	0.00102	0.05843	-0.02913	0.0084	0.11407	0.11037	-0.01621	0.26809	-0.27124	-0.14149	0.36239	-0.0027	-0.10725	-0.06589	0.15645	0.25739	-0.07943	-0.19243	-0.05833	-0.20759	-0.11735	0.00718	-0.23413
2	-0.00409	0.01685	-0.01946	-0.01839	0.02056	-0.01016	-0.01245	0.00148	-0.06089	-0.02612	0.04352	0.13199	-0.05188	-0.01472	0.13276	0.08126	-0.02152	-0.01954	0.01068	-0.01509	-0.00338	0.01906	0.02031	-0.0041	0.05543	-0.0346	0.0147	0.02156	-0.03231	0.00082713	0.022	0.12478	-0.01255	0.06223	-0.09762	-0.15443	0.31868	0.26103	-0.16757	-0.10839	0.10908	0.08449	-0.11752	-0.10281	0.29112	-0.0977	-0.12028	-0.02041	-0.23413
2.1	-0.01288	0.01954	-0.02092	-0.01864	-0.00533	-0.02066	-0.01587	0.01052	0.01921	-0.00659	0.02106	0.00574	-0.05188	-0.02937	0.15522	0.07271	-0.0181	-0.01906	0.00311	-0.01948	0.00443	0.01295	0.0081	-0.00288	0.05836	-0.01555	0.00615	0.04354	-0.03011	0.01426	0.001	0.04419	-0.02329	0.06712	0.15586	-0.02061	0.1199	0.19534	-0.16977	-0.11107	0.07318	0.01221	-0.03181	-0.15433	0.1297	0.19827	-0.11784	-0.02041	-0.23413
2.2	-0.00726	0.000732601	-0.01872	-0.01961	-0.00923	-0.02042	-0.01587	0.000504155	-0.00424	0.03395	-0.00141	-0.00769	-0.04162	-0.00959	0.03605	0.09664	-0.02177	-0.01735	0.00213	-0.01875	0.00614	0.02711	0.01054	-0.01045	0.00854	-0.0136	0.01861	0.02693	-0.02742	0.00229	0.00759	0.01709	-0.01694	0.05027	0.06185	0.19185	0.12259	0.05469	-0.06867	-0.10814	0.05975	0.01563	0.24438	-0.06984	0.08868	0.06787	-0.11979	-0.03848	-0.02021
2.3	-0.01288	0.01319	-0.01726	-0.01693	-0.01021	-0.02213	-0.01856	0.00441	0.01701	0.03249	0.03424	-0.01257	0.00893	0.00432	0.01945	0.000425381	-0.01957	-0.02052	0.00726	-0.01899	0.00102	0.02956	0.0037	-0.01338	-0.00245	-0.03167	0.00664	0.05038	-0.02864	0.00644	0.00344	0.03003	-0.03062	0.05662	-0.03754	0.12665	0.10476	0.05932	0.13133	-0.10814	0.02849	0.0002442	0.11471	0.15653	0.07402	-0.00417	-0.11613	-0.0165	0.09749
2.4	-0.00897	0.00269	-0.01897	-0.01644	-0.00826	-0.02042	-0.01319	0.01125	-0.04966	0.05276	0.05598	-0.00256	-0.00866	0.02484	0.00382	-0.00739	-0.0203	-0.01857	0.00824	-0.02119	0.0059	0.01783	-0.00191	-0.01265	-0.00196	-0.03069	0.01421	0.03426	-0.02864	0.00766	0.01052	0.02246	0.000149671	0.02756	-0.03193	0.0192	0.10623	0.04711	0.04928	0.02934	0.07025	-0.01099	0.08101	0.06007	0.05766	0.01219	0.05188	-0.02652	0.02667
2.5	-0.00629	0.00733	-0.01653	-0.02157	-0.00923	-0.01993	-0.01416	0.0071	-0.04966	-0.00854	0.05695	0.00599	0.00819	0.0307	0.028	-0.01008	-0.02079	-0.01735	0.00482	-0.01948	0.00468	0.03493	0.00541	-0.0107	-0.00196	-0.03289	0.01592	0.03841	-0.03035	0.00596	0.00515	0.03638	0.04923	0.08592	-0.03754	0.02237	0.06838	0.04077	-0.02325	-0.0742	0.04852	0.0044	0.07564	-0.0044	0.0352	-0.00246	-0.03994	0.09021	-0.05513
2.6	-0.00824	0.0149	-0.01726	-0.01864	-0.01094	-0.02066	-0.01587	0.01271	-0.04648	-0.01342	0.0865	0.02699	-0.03772	0.04266	0.04387	-0.0047	-0.02006	-0.02003	0.00775	-0.01631	0.00907	0.02882	0.00883	-0.01192	-0.00245	-0.03216	0.01372	0.04403	-0.02791	-0.00259	0.00881	0.02466	0.01993	0.11547	-0.04218	0.01456	0.14823	0.0244	-0.01812	-0.10375	0.1462	-0.00244	0.0583	0.02247	0.06474	-0.00661	-0.10783	0.00181	-0.04317
2.7	-0.00482	0.0083	-0.0175	-0.01742	-0.00728	-0.02213	-0.01514	0.01052	-0.05088	-0.02539	0.08919	0.0265	-0.03698	0.000661704	0.04582	-0.00177	-0.02128	-0.01759	0.00922	-0.02095	0.000283587	0.03444	0.00395	-0.01021	-0.00172	-0.03362	0.00151	0.04232	-0.03108	0.00889	0.00759	0.03076	-0.01499	0.11693	-0.04072	0.01871	0.1619	0.06274	-0.02203	-0.09837	0.07416	0.06691	0.03901	0.00293	0.0496	-0.00148	-0.07974	0.01109	-0.04878
2.8	-0.00629	0.01636	-0.01897	-0.01888	-0.00899	-0.02164	-0.01392	0.000992556	-0.05235	-0.0122	0.04596	0.0348	-0.03308	-0.0052	0.06292	0.01947	-0.02128	-0.01906	0.01044	-0.02046	-0.00362	0.01808	0.0103	-0.00996	-0.000252078	-0.03362	0.01543	0.02205	-0.02937	9.45291e-05	0.00881	0.03198	-0.01719	0.06174	-0.03901	0.00503	0.18999	0.0918	-0.0252	-0.10057	0.1147	0.01783	0.06416	0.00415	0.11993	-1.57549e-05	-0.08927	-0.01455	-0.05831
2.9	-0.0119	0.01685	-0.01946	-0.01937	-0.00655	-0.01969	-0.01636	0.00905	-0.02744	-0.00243	0.03229	0.00892	-0.03821	-0.01546	0.06902	0.0141	-0.01835	-0.02052	0.00287	-0.01875	0.00517	0.01222	0.00566	-0.01216	-0.00123	-0.03289	0.00566	0.04378	-0.03133	0.01377	0.00173	0.03052	-0.02183	0.06052	0.00495	0.03238	0.1221	0.08716	-0.02422	-0.10155	0.07831	0.01612	0.05293	0.00244	0.06914	0.04858	-0.07364	-0.01553	-0.05294
3	-0.00677	0.00244	-0.01921	-0.01815	-0.00752	-0.02017	-0.01612	-0.00121	-0.04795	-0.00414	0.00909	0.00184	-0.03747	-0.00129	0.03679	0.02045	-0.02103	-0.01661	0.00213	-0.01802	0.00663	0.02663	0.01078	-0.0107	-0.000496278	-0.03289	0.02007	0.02571	-0.02693	0.00351	0.00833	0.01757	-0.01475	0.05246	-0.03437	0.05705	0.11648	0.05737	-0.02593	-0.09251	0.06586	0.01832	0.10909	0.00611	0.09307	0.01317	-0.09488	-0.02969	-0.04219
[truncated: 15 more columns]

## Sheet: Fig.5f
A							E							I							O							U
Time (s)	A	E	I	O	U		Time (s)	A	E	I	O	U		Time (s)	A	E	I	O	U		Time (s)	A	E	I	O	U		Time (s)	A	E	I	O	U
0	0.00596	0.00297	0.01077	0.01147	0.00641		0	0.00847	-0.00663	0.00622	0.00653	0.00203		0	0.000750082	-0.01428	0.00906	0.00161	-0.00171		0	0.01327	-0.02011	0.0052	0.0023	-0.0096		0	0.03945	0.01107	0.02027	0.01488	0.07795
0.1	0.00405	-0.01315	0.00465	0.01245	0.000997321		0.1	0.01442	-0.0175	0.002	0.00193	-0.00646		0.1	0.00591	-0.01401	0.00524	0.01147	0.000837085		0.1	0.00225	0.000831112	0.00477	0.000781001	0.00231		0.1	0.00469	0.00555	-0.00604	-0.04374	-0.02391
0.2	-0.0164	0.00377	-0.00424	-0.00851	-0.00286		0.2	-0.00941	-0.01143	0.00303	-0.00909	-0.00464		0.2	0.00786	-0.01613	-0.00195	0.000310453	-0.00217		0.2	0.01012	-0.00716	0.00502	0.00841	0.00321		0.2	-0.00622	0.0027	0.01463	0.01925	0.02349
0.3	-0.0047	0.00428	0.00695	-0.01833	0.00337		0.3	-0.00346	-0.00103	0.01258	-0.01847	0.00457		0.3	-0.00997	-0.01351	0.00186	-0.00339	-0.00522		0.3	0.00373	-0.01729	-0.00231	0.0115	-0.00786		0.3	-0.00871	0.00872	-0.00356	0.0506	0.0211
0.4	0.00451	-0.00801	0.00813	-0.00138	0.000545801		0.4	0.01349	-0.00665	0.0114	-0.01297	0.00583		0.4	0.000606655	-0.000654321	0.00609	-0.00651	0.01027		0.4	-0.00754	-0.00405	0.0038	-0.01107	0.000994007		0.4	-0.03257	-0.03744	-0.03093	0.02962	0.00873
0.5	-0.00381	-0.01697	-0.00401	-0.00783	0.00507		0.5	9.94053e-05	-0.01593	0.00364	-0.00764	0.01028		0.5	0.01684	-0.01315	0.00504	-0.00461	-0.00192		0.5	-0.00424	-0.00919	0.00668	-0.01416	0.00311		0.5	-0.01383	-0.00756	0.00237	-0.00812	-0.00149
0.6	0.00763	-0.01212	0.00487	0.00877	-0.01236		0.6	0.01364	-0.01722	0.00997	-0.000352062	-0.01369		0.6	-0.00133	-0.015	0.000254877	-0.00829	0.00496		0.6	0.01741	-0.01272	0.00809	-0.00927	0.000793015		0.6	0.00156	-0.01034	-0.0102	-0.01141	0.00725
0.7	-0.00845	-0.0092	0.01025	0.00741	-0.00789		0.7	0.00585	0.000247549	0.00358	-0.01069	0.00209		0.7	0.00991	-0.02377	0.00807	0.00613	-0.009		0.7	0.00317	-0.01203	0.00254	-0.01607	0.0065		0.7	-0.01152	-0.01492	-0.01182	-0.000421827	0.02309
0.8	0.00945	-0.00303	0.00821	0.00977	0.00279		0.8	0.00486	-0.0088	0.00189	0.000146764	0.00311		0.8	0.00687	-0.00879	0.00781	-0.01735	0.00248		0.8	0.01481	-0.01898	0.00996	-0.00213	-0.00768		0.8	0.00472	-0.01939	-0.00542	0.00898	-0.00412
0.9	-0.000526905	-0.02689	-0.00159	0.00746	-0.00557		0.9	0.00781	-0.00742	0.00237	0.00527	-0.00374		0.9	0.01189	-0.01453	-0.000175311	0.00594	0.00122		0.9	-0.00025824	-0.000971781	0.00338	-0.00834	0.0014		0.9	-0.00333	-0.00301	-0.00897	0.00179	-0.00887
1	-0.01493	-0.0035	-0.00714	-0.00034086	0.000495384		1	-0.00371	-0.01481	-0.00489	-0.01428	0.01269		1	0.01195	-0.01069	-8.59181e-05	0.00147	-0.00269		1	0.00965	-0.01407	0.00565	0.00411	-0.00131		1	0.00483	-0.0028	-0.00305	0.01826	0.00381
1.1	-0.01729	-0.00787	0.00575	-0.01852	0.0117		1.1	-0.00292	-0.03703	-0.000272011	0.00595	0.00302		1.1	0.00936	-0.00546	-0.00771	-0.00518	0.00635		1.1	0.01437	-0.01074	0.0025	-0.00701	-0.00778		1.1	0.00774	0.00881	-0.00868	0.01923	0.01842
1.2	-0.00751	-0.03715	-0.000156989	0.00952	-0.00178		1.2	-0.02144	0.01439	0.01406	0.000209072	-0.02154		1.2	0.00347	0.00466	0.01385	0.00265	0.01029		1.2	0.000750895	-0.00985	-0.02097	-0.02364	0.000640111		1.2	0.01349	-0.01737	-0.0401	0.00484	0.00784
1.3	-0.00722	-0.01692	0.03824	0.02513	-0.0162		1.3	0.03685	0.07484	0.01183	0.00477	0.0065		1.3	0.043	-0.02897	0.00181	-0.03735	-0.00105		1.3	-0.00279	-0.00889	0.01104	0.00434	0.00699		1.3	-0.01067	-0.00158	-0.0073	-0.03137	0.00372
1.4	-0.0173	-0.03766	-0.000192745	0.00896	0.01638		1.4	0.03919	0.0035	-0.01682	-0.05388	0.00894		1.4	-0.01137	-0.04146	-0.03039	-0.06207	0.03028		1.4	-0.01486	-0.02591	-0.01046	-0.00215	0.00177		1.4	-0.00963	-0.04369	-0.04332	-0.02289	0.00368
1.5	-0.01373	0.0087	-0.02502	0.02272	-0.0177		1.5	-0.01679	-0.0533	-0.01615	-0.00552	-0.01252		1.5	-0.009	0.02624	-0.0141	-0.03264	0.03919		1.5	0.0067	0.01705	0.01272	-0.01044	-0.02207		1.5	0.03092	0.0958	-0.00537	-0.00182	0.03085
1.6	0.02705	-0.03795	-0.02005	-0.02949	-0.00934		1.6	0.00467	-0.01629	0.0116	-0.03717	-0.00545		1.6	0.0327	-0.06446	-0.05743	0.06015	0.02623		1.6	0.0402	0.03183	0.08376	-0.01141	0.00935		1.6	0.07504	0.05167	0.00464	-0.05985	0.00277
1.7	0.0596	0.13824	0.0185	-0.03309	0.01536		1.7	0.0792	-0.00444	-0.000536754	0.09763	-0.01796		1.7	-0.01771	-0.02686	0.01393	0.03728	0.02345		1.7	0.01474	-0.0721	0.02325	-0.05477	0.00195		1.7	-0.06116	-0.01772	-0.05899	0.05536	-0.04104
1.8	-0.03666	-0.02605	0.02797	0.01438	-0.04363		1.8	0.08965	0.0077	-0.00838	0.01401	-0.0412		1.8	-0.0128	0.03203	0.17659	-0.02534	-0.05545		1.8	0.00131	-0.02951	0.03838	-0.03529	0.0111		1.8	-0.05289	0.03203	0.01666	0.05615	-0.00479
1.9	0.15131	-0.00369	0.15079	-0.00325	-0.02604		1.9	0.06345	0.00231	0.06905	-0.08051	0.05907		1.9	0.04363	0.08306	0.33872	-0.00255	-0.02129		1.9	0.03779	-0.05891	0.00398	0.27091	-0.01725		1.9	-0.00941	-0.0952	-0.08636	0.03996	0.06522
2	0.28705	0.05441	0.15528	0.05789	0.03921		2	0.14306	0.3037	0.14095	0.02904	-0.00744		2	0.04734	0.04616	0.21662	-0.00931	0.00609		2	-0.01014	-0.03963	0.04024	0.32594	0.01163		2	0.04403	0.03743	0.01776	-0.0024	0.27967
2.1	0.12539	-0.05604	-0.02025	0.08992	0.0924		2.1	0.05347	0.09407	0.02399	-0.07859	0.01023		2.1	0.01875	-0.04542	0.00554	0.01588	-0.00745		2.1	-0.02442	-0.02931	0.01514	-0.00729	-0.00772		2.1	0.04504	0.03019	-0.01361	0.00595	0.12827
2.2	0.07798	0.01867	-0.01665	0.01923	0.02254		2.2	0.02847	-0.02509	-0.0042	0.02124	0.01565		2.2	0.00319	0.00837	-0.01369	-0.01482	-0.01021		2.2	0.02552	0.01591	-0.000522446	-0.03349	0.06209		2.2	0.00693	0.00394	0.00881	-0.00968	-0.02798
2.3	0.02992	0.06845	-0.0272	-0.00623	0.08062		2.3	0.01006	0.02296	0.00968	-0.00634	-0.02286		2.3	0.00457	0.02421	0.000165958	0.04337	0.02752		2.3	-0.01918	0.02252	0.00279	-0.02023	0.04287		2.3	-0.01118	0.02115	0.0102	-0.00626	0.02078
2.4	0.02323	-0.00294	-0.000373981	0.00887	0.07109		2.4	-0.02679	-0.02526	0.00126	0.01983	0.03669		2.4	-0.02179	-0.01946	0.01913	0.03091	0.09733		2.4	0.02436	0.02029	0.00862	-0.0101	-0.00734		2.4	0.01923	0.00724	-0.03661	0.01617	-0.01403
2.5	-0.00348	-0.00631	0.01297	-0.00376	0.01805		2.5	-0.04604	-0.0359	0.03576	0.05258	0.07927		2.5	0.00422	0.00209	-0.000218405	0.0171	0.04375		2.5	-0.000506376	0.00435	-0.02258	-0.00904	-0.01579		2.5	-0.00935	-0.0456	-0.0324	0.03031	0.03237
2.6	-0.03144	0.0016	-0.01	0.00214	-0.00386		2.6	-0.03637	-0.00827	0.03577	-0.000530553	0.01227		2.6	-0.00646	0.00267	-0.01427	0.00774	-0.01404		2.6	0.00587	0.00592	0.01393	0.00893	0.01899		2.6	-0.00744	0.00302	0.00705	0.02116	0.01138
2.7	-0.01165	0.02428	-4.13105e-05	-0.01572	0.03183		2.7	-0.00885	-0.01109	0.0036	-0.00264	0.01633		2.7	-0.01916	0.03808	0.01371	-0.02921	-7.65541e-05		2.7	0.0048	-0.0126	-0.01091	0.01365	-0.000422088		2.7	0.02333	0.01031	0.00118	0.00534	-0.01051
2.8	0.01198	0.01575	-0.01234	0.00194	-0.00462		2.8	0.01253	0.02051	0.00028492	-0.0307	-0.00648		2.8	-0.02668	0.02967	0.01	0.00152	0.0145		2.8	-0.01877	-0.01121	-0.00201	-0.000195125	0.00988		2.8	-0.01993	0.01235	-0.01517	-0.00315	0.00452
2.9	-0.02132	-0.0109	0.00186	0.01361	0.01317		2.9	-0.00184	0.01004	-0.0028	-0.01552	0.01403		2.9	-0.01252	-0.01605	0.0086	0.03349	0.01523		2.9	-0.01084	0.01087	0.01586	-0.01869	0.00901		2.9	-0.00362	0.0061	-0.00875	-0.01211	-0.00031597
3	-0.01207	0.00193	0.019	0.00787	-0.01528		3	-0.00552	-0.00135	0.01864	0.02483	0.0089		3	-0.02525	-0.00894	0.00868	-0.00357	0.000110188		3	0.01373	-0.00806	0.00419	-0.0161	0.00101		3	0.01128	0.00942	-0.00936	0.00465	-0.0208

## Sheet: Fig.5g
	A	E	I	O	U
A	0.97902	0	0	0.00699	0
E	0.02308	0.97692	0	0	0.00769
I	0	0	1	0.00676	0
O	0	0.01961	0	0.91503	0
U	0	0	0	0.08527	0.99225

## Sheet: Fig.5h
Memristor condunctance variation (mS)	With noise-aware training	std(±)	Without noise-aware training	std(±)
0.05	0.96366	0.00246	0.96259	0.00355
0.1	0.96486	0.00303	0.92717	0.01144
0.15	0.9601	0.00404	0.828	0.01183
0.2	0.95676	0.00594	0.71358	0.01955
0.25	0.94836	0.00573	0.601	0.01976
0.3	0.94011	0.00862	0.51152	0.02182
0.35	0.93044	0.00904	0.43855	0.01348
0.4	0.91387	0.01182	0.39587	0.01102
0.45	0.8978	0.00995	0.3606	0.01705
0.5	0.87624	0.01436	0.33592	0.01621

## Sheet: Fig.5i
	A	E	I	O	U
A	0.9685	0.0231	0.0003	0.0014	0
E	0.0142	0.8792	0.0008	0.0015	0.0012
I	0.0122	0.0402	0.999	0.0142	0.0203
O	0.0056	0.0379	0	0.8846	0.0046
U	0	0.005	0	0.1174	0.9702
